# Supplementary material for: High sample throughput genotyping for estimating C-lineage introgression in the dark honeybee: an accurate and cost-effective SNP-based tool
Source: Sci Rep. 2018 Jun 4;8:8552. doi: 10.1038/s41598-018-26932-1 (PMC5986779; doi:10.1038/s41598-018-26932-1)
Supplement: Supplementary file 1 — Supplementary Tables [file 41598_2018_26932_MOESM1_ESM.xlsx]

## Sheet: MS title and authors
High sample throughput genotyping for estimating C-lineage introgression in the dark honeybee: an accurate and cost-effective SNP-based tool
Dora Henriques1,2, Keith A. Browne3, Mark W. Barnett4, Melanie Parejo5, Per Kryger6, Tom C. Freeman4, Irene Muñoz7, Lionel Garnery8,9, Fiona Highet10, J. Spencer Jonhston11, Grace P. McCormack3, M. Alice Pinto1*
1Mountain Research Centre (CIMO), Polytechnic Institute of Bragança, 5300-253 Bragança, Portugal
2Centre of Molecular and Environmental Biology (CBMA), University of Minho, Campus de Gualtar, 4710-057 Braga, Portugal
3 Department of Zoology, Ryan Institute, School of Natural Sciences, National University of Ireland Galway, Galway, Ireland
4The Roslin Institute and Royal (Dick) School of Veterinary Studies, University of Edinburgh, Easter Bush, Edinburgh, Midlothian, EH25 9RG, Scotland, UK
5Agroscope, Swiss Bee Research Centre, 3003 Bern, Switzerland
6Aarhus University, Department of Agroecology, Slagelse, 4200, Denmark
7Área de Biología Animal, Dpto. de Zoología y Antropología Física, Universidad de Murcia, Campus de Espinardo, 30100 Murcia, Spain
8Laboratoire Evolution, Génomes et Spéciation, CNRS, Gif-sur-Yvette, France
9Saint Quentin en Yvelines, Université de Versailles, Versailles, France
10Science and Advice for Scottish Agriculture (SASA), Roddinglaw Road, Edinburgh, EH12 9FJ, Scotland, UK
11Department of Entomology, Texas A&M University, College Station, USA

## Sheet: TableS1
Table S1. Information for the 127 highly-informative SNPs selected by the Assay Design software, including flanking regions and [SNP], primers used for genotyping in the MassARRAY® MALDI-TOF platform, missing data before (*) and after (**) the quality control step, and statistics (FST, Delta, In, PCA, and FST outlier test) used by Muñoz, et al. 20 to rank SNPs by information content. SNPs with >2…
Locus name	SNP assay	Linkage group	Genomic position	Flanking regions and [SNP]	PCR primer (F)	PCR primer (R)	iPLEX primer	Sequence ontology terms	Annotation impact	Gene_ID	Ho	Initial missing data (%) *	Final missing data (%) **	FST	Delta	In	PCA	FST outlier test
260-ahb439	1	LG1	9893871	TCGATAATACTCCTCCCCCTCGACTAATTCGGCGCTTTGCATGCTTCGAATTAAACTTCA[A/G]GCTCTCTCGAAGCTTGGAATTTCACGAAATATGCCCGTGCTTCGATTATTTGTTCTTCTT	ACGTTGGATGTCGAAGCACGGGCATATTTC	ACGTTGGATGTCGACTAATTCGGCGCTTTG	cTGCTTCGAATTAAACTTCA	intergenic_region	MODIFIER	LOC100577183..LOC409608	0	0.042	0.03	0.9633	0.9722	0.629296	0.005283	0.59989
1084-AMB-01056372	1	LG2	1018778	AGAAAGCAACGAGACGACCAAAACTATACCGGAATCAGAATATTCGAAAAAGAAGATCGA[A/G]TCGGCTGGTAGTAGCAGATCCATCAACGATCACCCGTGTCAAAGTTTTTCCAAGGTTTCC	ACGTTGGATGAGCAACGAGACGACCAAAAC	ACGTTGGATGGTGATCGTTGATGGATCTGC	cGCTACTACCAGCCGA	synonymous_variant	LOW	LOC726051	0	0.016	0.004	0.9413	0.9444	0.584324	0.009649	0.59788
936-AMB-00861482	1	LG2	4239000	ACTCAACTTCAATCCAGTTATTCAAACCAAACAAACAGACTGTGATACAGTTATAATTTA[A/G]AATAATTCTTGCGATTCTAAAATCTAACAAAAGTTTTTTAAACAGTTTTAAAAAAAAAAA	ACGTTGGATGGTTAGATTTTAGAATCGCAAG	ACGTTGGATGAACCAAACAAACAGACTGTG	aAGACTGTGATACAGTTATAATTTA	intron_variant	MODIFIER	igl	0	0.044	0.032	0.9688	0.9697	0.624791	0.007459	0.60055
308-ahb5519	1	LG2	7603399	TCCCGCGTAAAAGGTATCGTTCAATTTGTCGAGAATTTTTTTTTTATGCATCCAATTGAA[A/G]CGGAAATTGGAGATGAGAGAATTGCCAGTTGTTGCGCGCGATTGACAATTTTCGTCCAGA	ACGTTGGATGCCGCGTAAAAGGTATCGTTC	ACGTTGGATGCTGGCAATTCTCTCATCTCC	TCTCATCTCCAATTTCCG	intron_variant	MODIFIER	LOC100578611	0	0.014	0.004	0.8827	0.8889	0.512546	0.010103	0.59632
312-ahb5635	1	LG2	9550828	GCGTGTATGTATGTATCTTTTTCAGTACTTCGATAATCGATTATTAAGAGAGAACCGAAC[A/G]TCTGAAATTGTAGAGAAGCTAACTAATGCTATAGAGTCTTTATGTTCAGACATAAGTGAA	ACGTTGGATGGCATTAGTTAGCTTCTCTAC	ACGTTGGATGGTATCTTTTTCAGTACTTCG	ggagTCGATTATTAAGAGAGAACCGAAC	intron_variant	MODIFIER	LOC726567	0	0.03	0.018	0.8511	0.8571	0.47785	0.036377	0.59632
1278-est2664	1	LG3	9258449	GATAATCGATATCCACGGGCCTTCTGTCCCACCAACATGATCGCCAAGATTCGGAAGGGG[A/G]AAAAAAAACAATCGTCGCGGATAAATTAAATGGCCGGGATTTATCATACCAAAACGATCT	ACGTTGGATGACATGATCGCCAAGATTCGG	ACGTTGGATGTTGGTATGATAAATCCCGGC	ttagCCGCGACGATTGTTTTTTTT	intergenic_region	MODIFIER	LOC724885..LOC413089	0	0.04	0.028	0.9706	0.9706	0.626369	0.004715	0.59886
375-ahb7107	1	LG4	1884472	TACGGGAGGTGGATAAATGGATAAAAGGAGTTTTTCACCCGTTTACACGTGCGTGACCGT[A/G]TTAATTTTTCTCGATCCTTCTCTCTCGAATAACGTGTTCTTGTTAGAGATCGATGGAGGA	ACGTTGGATGTTCGAGAGAGAAGGATCGAG	ACGTTGGATGTACGGGAGGTGGATAAATGG	ttCACGTGCGTGACCGT	intron_variant	MODIFIER	LOC411052	0	0.023	0.011	0.9411	0.9412	0.579557	0.008838	0.59708
960-AMB-00896332	1	LG4	4749893	AGCACTGGGTGAAAACGTTTGACTTCTTTTAATTACAATAGAATTTTTGTCATCGTGCAT[A/G]GCGCTAGAAACAACACCGGCTGCTGAAAGTTTCCTCTGTTTTCCTTGTTCTGGGATAAAA	ACGTTGGATGAGAGGAAACTTTCAGCAGCC	ACGTTGGATGGCACTGGGTGAAAACGTTTG	cccccATAGAATTTTTGTCATCGTGCAT	synonymous_variant	LOW	LOC413440	0	0.059	0.048	0.9706	0.9706	0.626369	0.003188	0.59887
561-AMB-00166085	1	LG4	5527638	AAGAAGGAAGGAAAAGGGGAGCGAGAAATAATAAATAACGTGATTGCAGGGGCGATACGG[A/G]TGATAGAGGATTTAAAAACGGAAGGGGGACAACGGAAGGGAAATGGTATTTTCCAGGGAA	ACGTTGGATGAGAAGGAAGGAAAAGGGGAG	ACGTTGGATGCCCCTTCCGTTTTTAAATCC	CTTCCGTTTTTAAATCCTCTATCA	intergenic_region	MODIFIER	LOC726305..LOC100576475	0	0.019	0.007	0.9688	0.9706	0.626369	0.00267	0.60076
389-ahb7415	1	LG5	4457581	TTTAGTAACTTAAATTCATAATATCACATGGTGCTGCCATCCAATATTGTAGGTGTGTAA[A/G]TGTATACAGAATGATGGCTATATTATATTCTAGGCTATAAAACTCCGTCACTTATTGGCT	ACGTTGGATGAGTGACGGAGTTTTATAGCC	ACGTTGGATGTATCACATGGTGCTGCCATC	ggggTCCAATATTGTAGGTGTGTAA	3_prime_UTR_variant	MODIFIER	DNApol-iota	0	0.066	0.055	0.9411	0.9412	0.579557	0.003737	0.59791
414-ahb7936	1	LG5	6759634	TGCAAATATCACTGCGCGAATCAAATTTTAATATCTAAACAAAATAATCAATTCGTTCGT[A/G]TCCAAGAGAAAATTTATTATGCGTACATTTTTTAATAAAATTACGATTTATAATCGAGAA	ACGTTGGATGCAAATATCACTGCGCGAATC	ACGTTGGATGTGTACGCATAATAAATTTTC	ttcCGCATAATAAATTTTCTCTTGGA	downstream_gene_variant	MODIFIER	LOC408831	0	0.033	0.021	0.912	0.9167	0.546253	0.016318	0.59687
384-ahb7299	1	LG5	7113487	TCACGTAGCGGATTTATCGCAATAACAGATGTTTCGATACATTGTACTCGACGTGGAGGG[A/C]TATAATTTATCCATAGATAAACATAGAAAACTTTAAACTTTATTAACGTTAAATGATCGA	ACGTTGGATGGTTTTCTATGTTTATCTATGG	ACGTTGGATGCACGTAGCGGATTTATCGCA	gACTCGACGTGGAGGG	downstream_gene_variant	MODIFIER	LOC100577445	0	0.021	0.012	1	1	0.693147	0.01063	0.6578
899-AMB-00803815	1	LG5	11646628	TTATAGACATCTCGTTGCTGGTAAACTCGGGGAAAAGAAAAATTGTTTGAAAAATTTGTA[C/G]GAACAGTTAGAGGTACTGGAAAATGAACGTACGTTCCTGTGCACGAAGCTCGCGCGAAAT	ACGTTGGATGTCTCGTTGCTGGTAAACTCG	ACGTTGGATGCGTTCATTTTCCAGTACCTC	TCCAGTACCTCTAACTGTTC	intron_variant	MODIFIER	LOC413319	0	0.019	0.007	0.912	0.9167	0.546253	0.007972	0.59798
437-ahb8451	1	LG6	5828647	ATCGCCTCGAAAGAACAGCAGCCCAATATGCGTATCGTTGCGCGCGCATAATTAACTTAA[A/G]AGCAAAAGAGGGACAGGGATTGCCATCTTACGGTAATTACGGTTGGTGCCATTATTGTAG	ACGTTGGATGTACCGTAAGATGGCAATCCC	ACGTTGGATGAGCAGCCCAATATGCGTATC	aaaaGTTGCGCGCGCATAATTAACTTAA	intergenic_region	MODIFIER	LOC100577698..LOC100578742	0	0.035	0.023	1	1	0.693147	0.000554	0.66109
790-AMB-00632040	1	LG6	9350210	CTTCCATTTGTTTTTTATTTTGTTCAAAATTTTTTTCTTTTTCTGCATATTCTTTGCATA[A/G]ATTCTTATAATCTTCATGTAATTTTTTACGTTGCATAGATAACGCTGTATTTTCTTTACG	ACGTTGGATGCGTAAAGAAAATACAGCGT	ACGTTGGATGTTTTCTTTTTCTGCATATTC	cctccTTTTCTGCATATTCTTTGCATA	synonymous_variant	LOW	LOC100576482	0	0.078	0.067	1	1	0.693147	0.006453	0.65766
588-AMB-00228327	1	LG6	10958970	CACTGCGATTACGGTAAAAAGAGGAGGAGAAAAAAAAAAGGAAAAAAGGAATTGCAAGTA[A/G]AAAGATACGGGTGAGATTCTTACAGTGGTAATGTCTTCCCATTAATGGTATTCCTTGGAA	ACGTTGGATGTACGGTAAAAAGAGGAGGAG	ACGTTGGATGCCACTGTAAGAATCTCACCC	ccaaTGTAAGAATCTCACCCGTATCTTT	intergenic_region	MODIFIER	LOC100576228..LOC411158	0.015873	0.031	0.019	0.9413	0.9444	0.584324	0.005876	0.59741
44-ahb10840	1	LG6	11983429	GTCCTCCGAGACCATGGTTATCATAGACGTGGTGGACGTGAACGAGAACGTCCATCCCCC[A/G]TTGTTCGACGACTTTGTCGTTTCCGCGAGCGTGTTCGAGAATCAAGCTGTAGGCACCCTG	ACGTTGGATGCTTGATTCTCGAACACGCTC	ACGTTGGATGGGTTATCATAGACGTGGTGG	GAACGTCCATCCCCC	synonymous_variant	LOW	LOC552589	0	0.017	0.005	0.9413	0.9444	0.584324	0.016903	0.59924
106-ahb11909	1	LG7	4872320	GATACGTAGAAAGTATCATAGTATTGAAACTGAAAAATTTTAATATCGGTACAAATGCAT[A/G]ATAAAATTATAAATAAGTTGCAAAGATTTGAACAATTAATTATATATTTATATATAAAGT	ACGTTGGATGGATACGTAGAAAGTATCATAG	ACGTTGGATGTTGTTCAAATCTTTGCAAC	ATCTTTGCAACTTATTTATAATTTTAT	intron_variant	MODIFIER	LOC100576399	0.0107527	0.31	Discarded	1	1	0.693147	0.002443	0.65833
1035-AMB-00995347	1	LG7	4996240	TAAACTCTCTCCGTTGTGTTTCTCGTTTCTTTATTACTACCACCAGCGGCCCATCAAAGC[A/G]TTAGTAGTTTTTCGCCGGTTTCTCTCACGCTGGCCCATGCGCAAGCGCTGTGGGTGTAGA	ACGTTGGATGTCTCTCCGTTGTGTTTCTCG	ACGTTGGATGGAGAGAAACCGGCGAAAAAC	tgatAGAAACCGGCGAAAAACTACTAA	intron_variant	MODIFIER	LOC100576399	0	0.021	0.009	0.9387	0.9444	0.584324	0.005996	0.5983
1380-est5975	1	LG7	12660692	CTTTGCTTTTTCTGGCAAAGAACTTTCACTTGTTTTTGATATCTCTGTGGCCATGTGTTT[A/T]GTTTGACAAACTAAAGATGCAGGACATCCTGCTAATGCAATGTTATTGCGTATCAGGGAT	ACGTTGGATGAGGATGTCCTGCATCTTTAG	ACGTTGGATGCTGGCAAAGAACTTTCACTTG	TGTGGCCATGTGTTT	synonymous_variant	LOW	Ndufs7	0	0.035	0.023	1	1	0.693147	0.000443	0.66316
1397-est6550	1	LG8	2321190	AATCCACAACCGCTGCGACATAGAGCTTGCATAGGGTTAGATTCTCGCTCCATTTTCTTT[A/G]TTTATCTCAATAGAACCTCAATGATTGAACAAGTTCTTATTTTTATCCTATTTGCAATTA	ACGTTGGATGCTTGTTCAATCATTGAGGTTC	ACGTTGGATGGCGACATAGAGCTTGCATAG	cTCTCGCTCCATTTTCTTT	5_prime_UTR_variant	MODIFIER	LOC410085	0.0495868	0.033	0.021	1	1	0.693147	0.001771	0.66452
584-AMB-00220846	1	LG8	4125178	TCCCCGTGTAATTACAAACAACAATTAACCGCTACTCCCGGCCCAGATCGGTTAATCCCG[A/G]CCAGGCAAAAATTCGTGTTCCACTCTAGATGCTTCTTCAAAGAAGGAAGTCCTAGGGAAA	ACGTTGGATGACAATTAACCGCTACTCCCG	ACGTTGGATGAGCATCTAGAGTGGAACACG	ggggACGAATTTTTGCCTGG	intergenic_region	MODIFIER	SP20..LOC100576443	0	0.044	0.032	1	1	0.693147	0.003944	0.6623
115-ahb12014	1	LG8	6575383	CTCTACTAAAGCCCAGTGCCCTTGAGAAGTGGCTAAATGTAAAGGAGTTTGACGTCGATT[A/G]TTTCGTAAATCTACTTTTGCATTTCCACCATTCGAAGAAAGAAGTATAGCAGCTACATCT	ACGTTGGATGTCTTCGAATGGTGGAAATGC	ACGTTGGATGCCTTGAGAAGTGGCTAAATG	gAAGGAGTTTGACGTCGATT	synonymous_variant	LOW	LOC409303	0	0.033	0.021	1	1	0.693147	0.001784	0.66362
480-ahb9636	1	LG8	12898762	AATTTTCATACGATCCCAAATCGTCATACGAATTAATCGTATTACACGGGTCAATCGCGC[A/G]TACCTATTTTCATAGTCACTGAATCAACTGTATCCCCAAACATGCTTGACGTATTGTGAC	ACGTTGGATGACGATCCCAAATCGTCATAC	ACGTTGGATGGGGATACAGTTGATTCAGTG	TCAGTGACTATGAAAATAGGTA	intron_variant	MODIFIER	LOC100577832	0	0.166	0.155	0.9706	0.9722	0.629296	0.002814	0.60262
1415-est7014	1	LG9	5225338	TTATACACGAATTTTACTCGGCTTTTTTTACATCTCATGTATGCAATGAGAGCACCAAAG[A/G]TTACGATCCATTAGCGAAATACAATTTTTTGATCCTCCAAATCTCGTCAGACGCACTAGC	ACGTTGGATGCTCATGTATGCAATGAGAGC	ACGTTGGATGAGTGCGTCTGACGAGATTTG	actggATTTCGCTAATGGATCGTAA	3_prime_UTR_variant	MODIFIER	LOC725076	0.00813008	0.077	0.065	0.9706	0.9706	0.626369	0.002686	0.59943
8-ahb10181	1	LG9	7162174	CCGTCTATCAACGCGTGTCGAGCTCGTTTCCCTCGGATTCTTCCTCGAGGCGTTTGACCC[A/G]CACTTGACTCGGAATTCTTTTGGGATGGGAATCGTGTGAAATTCATCGAAACGGATTTTC	ACGTTGGATGTCGTTTCCCTCGGATTCTTC	ACGTTGGATGTTTCACACGATTCCCATCCC	AGAATTCCGAGTCAAGTG	upstream_gene_variant	MODIFIER	LOC726750	0	0.019	0.007	0.9706	0.9706	0.626369	0.003667	0.59845
1418-est7044	1	LG9	10341080	GTATAGTTGGAAAGTCGTTATTTCCCGTGTAGAAGATACAGTGTAGCCTTTATGATAGGC[A/G]ATAAATTGTGGCGTCACCTGGAAACACGTTTTTTCGTTGGCTCGTCGTTTTCGTCGTGCA	ACGTTGGATGGTAGAAGATACAGTGTAGCC	ACGTTGGATGCGACGAGCCAACGAAAAAAC	GTGACGCCACAATTTAT	5_prime_UTR_premature_start_codon_gain_variant	LOW	LOC726361	0	0.014	0.004	0.9413	0.9444	0.584324	0.003321	0.59854
173-ahb2102	1	LG10	6046693	CGAGCTTTCGTACGACACGAGATCCCCAAGATTCACAATTCTTTATCAGAAATTATCTCT[A/C]CGGGGGTGGGAGAAAGTCCGTGCAGCGGATCGTAATTTTTCCGTTCTCCTTTAACGATCC	ACGTTGGATGACGAGATCCCCAAGATTCAC	ACGTTGGATGAAATTACGATCCGCTGCACG	caTTTCTCCCACCCCCG	intergenic_region	MODIFIER	Toll-6..Su(var)3-3	0	0.016	0.005	0.9115	0.9118	0.540031	0.006781	0.59631
1488-est8927	1	LG11	3103379	TATATTTTTGTCTTTATGTACTATATTAGGATTGATGATTTTTAATAAAGTACTCTTGCG[A/G]ATTAGCAAAATATTTTAACCAATTAAAATAGAATGTCTTTTCTCTTTCATAATAGCATCT	ACGTTGGATGGTACTATATTAGGATTGATG	ACGTTGGATGTGAAAGAGAAAAGACATTC	TTTTAATTGGTTAAAATATTTTGCTAAT	upstream_gene_variant	MODIFIER	c-mos	0	0.495	Discarded	0.9413	0.9444	0.584324	0.070832	0.5998
1029-AMB-00977845	1	LG11	13051134	GGATCCCAGTGTAAGAGATCAGCTTAACGACGATACTCGTTTTAGTCGCGACATACGTGC[A/G]TGGATTAACGTAATTACGTCGATGTAACACGACGCCGGTGCCACTGACGTCATCATATCA	ACGTTGGATGGATATGATGACGTCAGTGGC	ACGTTGGATGACGATACTCGTTTTAGTCGC	tgTAGTCGCGACATACGTGC	downstream_gene_variant	MODIFIER	LOC408319..	0	0.017	0.005	1	1	0.693147	0.003765	0.65936
1498-est9223	1	LG12	1066508	GTGATAATTTTTTCTCAATTTTTATACAGAACTGCCTATGAACAAAATTCAAGTGGGATC[A/G]GCGCCTTCTCCAAATCTGAAAACAGTACGATCGAAAATCGGCTCGTTGGAAAACGCAAGT	ACGTTGGATGGCCGATTTTCGATCGTACTG	ACGTTGGATGATACAGAACTGCCTATGAAC	caccAACAAAATTCAAGTGGGATC	non_coding_exon_variant	MODIFIER	LOC551115	0	0.019	0.007	0.912	0.9167	0.546253	0.008443	0.59713
1020-AMB-00967423	1	LG12	2263004	ATTTTTTCAAAAACAATGATAAATTTTATCCTACACTTTTTGCTTATTTCTACATTTAAA[A/G]TAATCATCTGTCGATAATTCGTATTCAATCAAAAATCAATTAATGTTATTTGTATTTGAA	ACGTTGGATGCCTACACTTTTTGCTTATTTC	ACGTTGGATGGATTGAATACGAATTATCGAC	ACGAATTATCGACAGATGATTA	intergenic_region	MODIFIER	LOC100576469..LOC408372	0.0740741	0.24	Discarded	0.9688	0.9706	0.626369	0.003411	0.60151
1531-est9901	1	LG13	3192448	GAAAGGAAAATGGAAAATTTCAGCGAACTCGATAGTTTCTTGAAGGAAGCCGGCAGAAGG[A/G]AAAAGCCGCCACCATGGACGCGATCAAGAAGAAGATGCAAGCGATGAAGCTTGAGAAGGA	ACGTTGGATGTAGTTTCTTGAAGGAAGCCG	ACGTTGGATGGCTTCATCGCTTGCATCTTC	ttcaATGGTGGCGGCTTTT	5_prime_UTR_variant	MODIFIER	LOC408414	0	0.019	0.007	0.9357	0.9412	0.579557	0.004563	0.59828
1521-est9729	1	LG13	5448650	GTGCAATTTTTCGATATATTTAATACCGTATGTTGGAAATCTGCCTGGTGTCTCACAGTT[A/G]TGTATATATTGTGATCAGCGAAGAAAGTGTTTAAAAATCAAAGTGAAAACGAAATAGAAA	ACGTTGGATGCCGTATGTTGGAAATCTGCC	ACGTTGGATGACACTTTCTTCGCTGATCAC	TCGCTGATCACAATATATACA	5_prime_UTR_variant	MODIFIER	Pfrx	0	0.021	0.009	0.9706	0.9722	0.629296	0.002928	0.59938
35-ahb10689	1	LG14	1547701	TGTGATTCCGTTTTCGGTTCTCGTCCGTCGAGACTTGTTCGCGCCTTGTTTCGATCGATT[A/G]CGCACCTTTGCCAGACCGGATTTCACGCTTTCGTCTTCCGCTCAAAGGTGGTTTCACCGC	ACGTTGGATGTTTGAGCGGAAGACGAAAGC	ACGTTGGATGACTTGTTCGCGCCTTGTTTC	cccgaGCCTTGTTTCGATCGATT	intergenic_region	MODIFIER	LOC100578294..LOC100578307	0.693548	0.096	Discarded	0.9706	0.9722	0.629296	0.002928	0.6009
733-AMB-00524451	1	LG16	738955	TGAATCCTCCTCGAGAATTTTCCTTTATGCATAATCTTTGAATTGCTTGCGATTCATTAA[A/G]TAATATCCTCAATATCTCTGCACTCCAACTTTATTTACTTCAACACTATGACCATTTAAT	ACGTTGGATGATCCTCCTCGAGAATTTTCC	ACGTTGGATGGGAGTGCAGAGATATTGAGG	GTGCAGAGATATTGAGGATATTA	intron_variant	MODIFIER	LOC724468	0.00793651	0.04	0.028	0.9232	0.9282	0.53855	0.105968	0.59098
110-ahb11961	1	LG16	5939047	TTATTTATTCTTATTACCAGTTCTCGGTGGTGGCGATTGTACAACATCAGCATCATCTTG[A/C]CCATTATCAATCTTCAATTTCTCCTCTTCGATAATCGTATCCTTCTCTTCATTTTGTTTG	ACGTTGGATGGGATACGATTATCGAAGAGG	ACGTTGGATGGGTGGCGATTGTACAACATC	ttatAACATCAGCATCATCTTG	synonymous_variant	LOW	LOC412167	0.00787402	0.016	0.004	0.912	0.9167	0.546253	0.006836	0.59719
661-AMB-00398036	1	LG16	6173919	AAGGGAAATATGGGTCTTGCGTTCGAGGGTCCGAAAGGAGACAAAGGTCAGAAGGGAGAG[A/G]TAGGACCTCCCGGAACGCCCGGCCCTCTGGAACCGTTCCAAGGAATGAGGGAAGAAGTAA	ACGTTGGATGTTCCCTCATTCCTTGGAACG	ACGTTGGATGCGAAAGGAGACAAAGGTCAG	gaccAAGGTCAGAAGGGAGAG	missense_variant	MODERATE	LOC408552	0	0.012	0.005	0.9413	0.9444	0.584324	0.003494	0.59787
855-AMB-00733344	2	LG1	106317	CCTCCCTGCTTTATTATCCATCATCGGTCTCGCGACTCGAGCGCACAGACGTACACTCGG[A/G]CTTTCCATTTATCGCGTTCGCTTATCTCTCGTCGTTGAGAATGTCGTCGTGTTTCGAAAT	ACGTTGGATGACGACGAGAGATAAGCGAAC	ACGTTGGATGTTATCCATCATCGGTCTCGC	ACAGACGTACACTCGG	intron_variant	MODIFIER	cort	0	0.014	0.007	0.9413	0.9444	0.584324	0.003394	0.59827
1179-est1030	2	LG1	1963736	GAAGAAATTGGTGCAGAACACGTGGGCAGTCGTCAGGAAGGACGAGGTGGCTTCCGGGAT[A/C]GCCGTGATGACCGCGTAAGTTTTGCTTTTAAGAGCGGGATGCGTGCGTGTGCGTACGCGT	ACGTTGGATGAATTGGTGCAGAACACGTGG	ACGTTGGATGAAAGCAAAACTTACGCGGTC	ggggCTTACGCGGTCATCACGGC	synonymous_variant	LOW	Glob1	0	0.01	0.004	1	1	0.693147	0.003986	0.66352
725-AMB-00509364	2	LG1	29411183	TTTCGAATTTCCGCATCTCAAAAGAATGAAAATAATTCGAGATGAAATTATACGCGTTAT[A/G]TATCGCTCGTGCGATAACGAATTACCGTGTATTATCGATTAATTCACGCGTCAGAATTTC	ACGTTGGATGACGGTAATTCGTTATCGCAC	ACGTTGGATGCGAATTTCCGCATCTCAAAAG	ggTCGAGATGAAATTATACGCGTTAT	intron_variant	MODIFIER	LOC551623	0.0357143	0.366	Discarded	0.9642	0.963	0.613256	0.004183	0.59921
1265-est2362	2	LG2	5011146	TGCTCATAAAAAGTCTCTTGAGGATGATTTTATTAAACTTAGAATTTGTACGTCTTGCCA[A/G]AAAACGGTAAAGCTATAACAAAATTAAGAATTATATATTAATATAATTATACTAATAATT	ACGTTGGATGCTTAATTTTGTTATAGCTTTAC	ACGTTGGATGCTCATAAAAAGTCTCTTGAGG	cacTTTGTACGTCTTGCCA	synonymous_variant	LOW	LOC552483	0	0.01	0.004	0.9413	0.9444	0.584324	0.006873	0.59931
637-AMB-00348118	2	LG2	6872827	TAACGGGCCACTTCGCGATTTATCGATTTATCGGCCTTTCCCTTTCCCTACCCTCTCTCG[A/G]ACCGAAAGAATCCGTCCGTCTTTCGATAGAAGGTGGAATTATTGGAATTGCGTGAAAGTT	ACGTTGGATGTTATCGGCCTTTCCCTTTCC	ACGTTGGATGCCACCTTCTATCGAAAGACG	GGACGGATTCTTTCGGT	intergenic_region	MODIFIER	LOC100578933..LOC100578971	0.0330579	0.035	0.028	1	1	0.693147	0.005749	0.64354
1238-est1736	2	LG2	9734407	TAAGAGTTACTGACCATCCCATGCCTCGACCATGTCGTTGATAATGAAATCGATAAAACC[A/G]ATTTGCGCTCTTGGTATCGAGCATGTTATTCTGTCGAACATTGGCATCATTACTGGAAGA	ACGTTGGATGCGACCATGTCGTTGATAATG	ACGTTGGATGATGATGCCAATGTTCGACAG	ACCAAGAGCGCAAAT	synonymous_variant	LOW	LOC408699	0	0.01	0.004	0.9413	0.9444	0.584324	0.004241	0.59908
1236-est1597	2	LG2	14152712	ACCGGACGCTCTCTCTTTTCAGACGTGCCACCTAAATATTCAAATCACACGGTCAAAAAA[A/G]AAAAAAAAGGAAATTATTCGTCGTTTAGATGTTTAAGACAGAGTTTAAAGTAACGTTGAT	ACGTTGGATGTCTCTCTTTTCAGACGTGCC	ACGTTGGATGCTAAACGACGAATAATTTCC	cccCGACGAATAATTTCCTTTTTTTT	3_prime_UTR_variant	MODIFIER	LOC410838	0	0.016	0.009	0.9696	0.9688	0.623128	0.007866	0.59952
1030-AMB-00981357	2	LG3	75885	AAAAATATAACTTCTCGATTAAATCGAGAGATATAAAAACACGGCTATTATGACTTTCAA[A/G]CAATTAATCCTATTTATTATGACGTTTCGTAATCTATAGATATAATTATAATAATTTATA	ACGTTGGATGCTATAGATTACGAAACGTC	ACGTTGGATGCGAGAGATATAAAAACACGGC	ttttcCGGCTATTATGACTTTCAA	intron_variant	MODIFIER	bsk	0	0.012	0.005	0.9706	0.9722	0.629296	0.00808	0.60076
363-ahb6818	2	LG4	6761409	GAGAGAGAGAGAGAGACGGATAGAGATAAAGAAGCTACTTTTCAAGAGCAATTTTACTCC[A/G]AATATCCGAAAAATGTCTTTTACTCTGCTCTTTTTTCGAGAATAGCTTTTGCTCGCGTGA	ACGTTGGATGCGCGAGCAAAAGCTATTCTC	ACGTTGGATGGAAGCTACTTTTCAAGAGCA	acccCTTTTCAAGAGCAATTTTACTCC	intron_variant	MODIFIER	LOC100578579	0	0.014	0.007	0.912	0.9167	0.546253	0.009311	0.59622
1150-AMB-01141593	2	LG4	9653039	ACTCCTCGAGGAGGAGGCGTGTCAAAAGGCGAAAGGCGTTGATCGGCAAGGACGTCGATC[A/G]GCGATTGCTATTAAATCCGCTAGTTTCGAGAAATATTTTCTTTTAAAAAGAGGAAATAAC	ACGTTGGATGTCAAAAGGCGAAAGGCGTTG	ACGTTGGATGATATTTCTCGAAACTAGCGG	CGGATTTAATAGCAATCGC	downstream_gene_variant	MODIFIER	Vps28	0.00909091	0.11	0.104	0.9411	0.9412	0.579557	0.010032	0.59762
370-ahb6949	2	LG4	10202041	TACGATCGAAGCGTTTTCGATCGAATCTCGTATAAATCAAAACTGTGTATCGTTTTCATT[C/G]GCGAACACGTACGCAATCCGTAAGCAATCGATAAAGGAGAAAAGTCGCGTACGAATGGAA	ACGTTGGATGATCGATTGCTTACGGATTGC	ACGTTGGATGAGCGTTTTCGATCGAATCTC	AAAACTGTGTATCGTTTTCATT	intergenic_region	MODIFIER	jhamt..LOC411009	0	0.033	0.026	0.9697	0.9697	0.624791	0.017922	0.59797
765-AMB-00605402	2	LG4	12424586	GAAGGTTTGTTTGTGATTATTTTATATTTTTATATTATACGCGCACGTAATATGGTGTTT[A/T]AATCGAAATTAACCTATATTGTCTAATCGAATACCTTTATTCCTTAGGTTTCGCTTACGA	ACGTTGGATGCGTAAGCGAAACCTAAGGAA	ACGTTGGATGTTATACGCGCACGTAATATG	ggggtCGCACGTAATATGGTGTTT	upstream_gene_variant	MODIFIER	PRP17	0	0.028	0.021	0.9413	0.9444	0.584324	0.016422	0.59839
129-ahb12266	2	LG6	4060400	GGAATATGGAATTAATTCAGAAATATGGACGTATTTAGAGAAATAAGGAAATAAGTTGAT[A/G]TATAGATCGTGGATAATCGTGGCTCCATTACGGGTTGAATATAAATAACAGTGCATACAT	ACGTTGGATGCAGAAATATGGACGTATTTAG	ACGTTGGATGATGGAGCCACGATTATCCAC	cccatCCACGATTATCCACGATCTATA	intron_variant	MODIFIER	Pde1c	0.031746	0.021	0.014	1	1	0.693147	0.135147	0.66181
435-ahb8411	2	LG6	5667771	CCGCGAATCCATAAGAGAAAATCCACCCATCTCGAACTCGAGTAGTGCTATAAGCCACTG[A/G]AATTGAAGGTAAATTAATGATCGCAACGAGTCGTCCACCAGTAATTACCGATCCCGTTGG	ACGTTGGATGATCTCGAACTCGAGTAGTGC	ACGTTGGATGGGTAATTACTGGTGGACGAC	GCGATCATTAATTTACCTTCAATT	intron_variant	MODIFIER	LOC100578843	0	0.014	0.007	0.9706	0.9722	0.629296	0.003641	0.6011
1361-est5253	2	LG6	6787375	CAATATAGTAACAGTCTAAGTTCCTAAGGCTGCTAAAAAGTCTCACTTGTAAGATCTCCC[A/G]CGAGAAAGGAGAGCGTGTTAAAAGAGTTCAGGTTTCGACCAAGGGAGGGAAACGTAAAAC	ACGTTGGATGCTTGGTCGAAACCTGAACTC	ACGTTGGATGAGGCTGCTAAAAAGTCTCAC	ccgcCTCACTTGTAAGATCTCCC	3_prime_UTR_variant	MODIFIER	LOC408894	0	0.014	0.007	0.8827	0.8889	0.512546	0.01773	0.5952
1069-AMB-01040171	2	LG6	7287102	TGTGGATAATTTATTAATTATAAATTAAACGAATACACAATAGCGAGATAACGCAATATC[A/G]GGGAGGGAATAACATCATCCAGGAAAAAGGAATGGAAGAAGGGGGAAAGGAGGAATAATA	ACGTTGGATGAACGAATACACAATAGCGAG	ACGTTGGATGTTTCCCCCTTCTTCCATTCC	ttgcTGATGTTATTCCCTCCC	intron_variant	MODIFIER	LOC412917	0.00943396	0.075	0.069	0.9706	0.9706	0.626369	0.002739	0.59819
441-ahb8642	2	LG6	14391235	TTCCTTCCCTCGAATGAAACGGATTTCTCACCTTGGAAGGAAGTTTCTCCTCTTCTCCCA[A/G]GAGAAAAAGAAGAGAGAGCCTGGTTAATGGTGGATGGCAGTTGCAACGTTGTGCGTCCGG	ACGTTGGATGTGCCATCCACCATTAACCAG	ACGTTGGATGCGGATTTCTCACCTTGGAAG	TTCTCCTCTTCTCCCA	intergenic_region	MODIFIER	LOC100576107..LOC100577213	0	0.016	0.009	0.9706	0.9706	0.626369	0.0015	0.59867
1157-AMB-01152391	2	LG6	16702313	ACGCGCGTTTGAACATAGTGGTAAACTACATCGACATATGCGAATTCATACCGGCGAACG[A/G]CCGCATAAGTGTACTGTCTGTTCAAAAACGTTCATTCAAAGCGGACAATTAGTAATTCAT	ACGTTGGATGACGCGCGTTTGAACATAGTG	ACGTTGGATGGAACGTTTTTGAACAGACAG	ACAGTACACTTATGCGG	intron_variant	MODIFIER	LOC727375	0	0.01	0.004	0.912	0.9167	0.546253	0.009108	0.59731
840-AMB-00713787	2	LG7	6632376	TACATCGTTTCCTCAAAATATCTCTGGTCGAGCCACAAATATCTCGTGCAAAAGGTTAAA[A/G]ACAACTTTTCTATGTTTCTACTCATCGGTTGAAATTCTTGATGTGTAAAAGTGCGTCTTT	ACGTTGGATGTTCAACCGATGAGTAGAAAC	ACGTTGGATGAATATCTCTGGTCGAGCCAC	cCTCGTGCAAAAGGTTAAA	intergenic_region	MODIFIER	LOC100576450..LOC100576362	0	0.01	0.004	1	1	0.693147	0.001771	0.66252
42-ahb10805	2	LG7	6780566	TTAATTATATTTAGTATTGTATACTTACATTTCGCATTCACCTTTATAAGTGTGATTATT[A/G]TAATCGCAAGACACATATCATCAATCTCACATATCATCGTCATAAAAATTCATACGTCCT	ACGTTGGATGGATTGATGATATGTGTCTTG	ACGTTGGATGACTTACATTTCGCATTCACC	gggagTCACCTTTATAAGTGTGATTATT	intron_variant	MODIFIER	foxo	0	0.023	0.016	1	1	0.693147	0.001771	0.65722
1379-est5929	2	LG7	12823208	CCCGTACGCCCTAATTCCAGGAAGATCCTCCTCGGAATTGACATTAATCTTTTCCACTTT[C/G]CCGTCGAATCCGTGCTGATCCTCTATGTGCAATCTCCTGGTGCGACTGTTTTTCCCGAAT	ACGTTGGATGGAAGATCCTCCTCGGAATTG	ACGTTGGATGCAGGAGATTGCACATAGAGG	gataAGCACGGATTCGACGG	synonymous_variant	LOW	LOC725175	0.698413	0.064	Discarded	0.9706	0.9722	0.629296	0.004761	0.6005
1384-est6107	2	LG8	5290928	ATGTATACCATCATAAAGTAAAGGCATTCCATGTCTGAAAAATACAAGTGCTGGTTCTTT[C/G]TCAGCACTATAAAGACGAAGTAACTGACTATCAACAGCTTTTATAACCCAGCTTGACAAT	ACGTTGGATGGTAAAGGCATTCCATGTCTG	ACGTTGGATGGTTGATAGTCAGTTACTTCG	ctcctTTACTTCGTCTTTATAGTGCTGA	missense_variant	MODERATE	LOC411255	0	0.016	0.009	0.9413	0.9444	0.584324	0.00477	0.59841
1386-est6253	2	LG8	6459348	ATTATTTCCAGCATTTTTTCTTGCTGAATTAAGTGCATTATGAATTGCAATAGGTATTGC[A/G]TAACTCATACATAATGGTGGTTCACCAGTAGCTATGATTATTTAATAATTTATTAGGATT	ACGTTGGATGCCAGCATTTTTTCTTGCTGA	ACGTTGGATGACTGGTGAACCACCATTATG	tgGAACCACCATTATGTATGAGTTA	non_coding_exon_variant	MODIFIER	LOC724933	0	0.012	0.005	0.9706	0.9706	0.626369	0.008735	0.59839
949-AMB-00879167	2	LG8	11018830	GTTTTTTCTCGAATTTTGTTATTCTCAATTCTTTGAAAGAATCATCGATATTTTATTGAC[A/G]TTATCAGAGATTCGATAGTAACGCAATATGATCTATAAAGAGTTTTTAAACGCACACACG	ACGTTGGATGCTCGAATTTTGTTATTCTC	ACGTTGGATGTTGCGTTACTATCGAATCTC	aggtCGTTACTATCGAATCTCTGATAA	intergenic_region	MODIFIER	LOC100577282..LOC100576241	0	0.145	0.138	0.9706	0.9706	0.626369	0.00188	0.59999
747-AMB-00555384	2	LG9	2176175	CAACGAGAGATAATAAATAATAATTGAAAAATAAAATATTTAAACGTGACTCAACAAAAT[A/G]GAATTTAATATCGGTTAACAAATTATCCCCTAAATAAAAATCGACTCGATGAATTTTATT	ACGTTGGATGCGAGTCGATTTTTATTTAGGG	ACGTTGGATGAAAATATTTAAACGTGACTC	agTTAAACGTGACTCAACAAAAT	intergenic_region	MODIFIER	LOC413256..LOC725024	0.0238095	0.007	0.005	0.9395	0.9428	0.563335	0.045297	0.59126
29-ahb10610	2	LG9	6210737	TATAGATATAGAAGTAAAGCAAGGAAGATAAATTTTCGAGAAGGATAAAAGGAAGTCGAA[A/G]GGGGGAAATAATCTGGTATATCTTACCAAAATTATGTCTCCTGTTAAATCCCTGGGTGGT	ACGTTGGATGTTTCGAGAAGGATAAAAGG	ACGTTGGATGCCAGGGATTTAACAGGAGAC	ACCAGATTATTTCCCCC	upstream_gene_variant	MODIFIER	E%28z%29	0	0.01	0.004	0.9413	0.9444	0.584324	0.002741	0.59853
133-ahb12331	2	LG10	4598119	TCGACCATAAAAAATGCATTACCATAGAATAAACACTTATAGAATAGTGCATTCTCCATA[A/C]GCTATCCTATCACTTCCTATTTGCGTGTGGTTTCTGATGCTTCGTGTCGAGTTTAAACGA	ACGTTGGATGGCATTACCATAGAATAAACAC	ACGTTGGATGAAGCATCAGAAACCACACGC	AGGAAGTGATAGGATAGC	downstream_gene_variant	MODIFIER	LOC725108	0	0.019	0.012	0.9706	0.9706	0.626369	0.001981	0.59853
156-ahb1595	2	LG10	11936098	GAGGAGTTACGAGGATTACAGCGCCATCTCCGTTCCTTCGATGGAATGAAAGTTTTGGAG[A/G]ATATTAAACATGTATACATTGTGCGAGTGATTATTCATTTATTTATTTTTATTAATTCGC	ACGTTGGATGGAGTTACGAGGATTACAGCG	ACGTTGGATGGAATAATCACTCGCACAATG	CGCACAATGTATACATGTTTAATAT	intron_variant	MODIFIER	LOC724334	0	0.012	0.005	0.9413	0.9444	0.584324	0.004165	0.59842
995-AMB-00925896	2	LG11	4958781	TAACAAGAAAATGGTTTGTCTAAATAGAGATGAAAGAAGTAAAAGATTATGAAATCACGA[A/G]ATTTGAGATTGGAGAGGATGGCGAAGTTAGCGAAATAAATGGAAGAGACAGATCGCAATG	ACGTTGGATGGGTTTGTCTAAATAGAGATG	ACGTTGGATGTTTCGCTAACTTCGCCATCC	cgcaATCCTCTCCAATCTCAAAT	intergenic_region	MODIFIER	LOC724287..LOC552480	0	0.014	0.007	1	1	0.693147	0.001771	0.66326
141-ahb12436	2	LG11	8781428	CATAATTATATAATAGATAAATAAATAAAAGATATAAACAAAAATGAAAAGTAAAATGAA[A/G]AATAAAAAAAGAAAGCGCAATATTTTCTTTATTATATAAAAAAAAAAATTACTCGCTATA	ACGTTGGATGAAAAGATATAAACAAAAATG	ACGTTGGATGGAAAATATTGCGCTTTCTT	ATTGCGCTTTCTTTTTTTATT	upstream_gene_variant	MODIFIER	LOC727424..	0	0.047	0.041	1	1	0.693147	0.001941	0.65924
842-AMB-00716174	2	LG12	2693577	AAAAAAATTATTTATAATAGTAATGCTATGATAAAATGTTTTATGGATTCAAACTTAAAA[A/G]TTTTAAACAAAAGCAAATATTTAATAATTAAATTCTACAATAGATCATAATCTCAAGTTT	ACGTTGGATGGAGATTATGATCTATTGTAG	ACGTTGGATGAGTAATGCTATGATAAAATG	cAATGTTTTATGGATTCAAACTTAAAA	intron_variant	MODIFIER	neur	0	0.786	Discarded	0.9395	0.9429	0.581997	0.003596	0.59902
1525-est9803	2	LG13	1022233	ACAATTATAGGAAAATATTCCATATGCTGCAATGTGTTACTTTTGGTCTTATGTAAATGA[A/G]CAGAACCAAAAGATCCACAAACAGGTGCATAATAAAATCAAATAATCGTATATTTAATAA	ACGTTGGATGATTCCATATGCTGCAATGTG	ACGTTGGATGATGCACCTGTTTGTGGATCT	gggGTGGATCTTTTGGTTCTG	synonymous_variant	LOW	LOC551533	0	0.016	0.011	0.9706	0.9706	0.626369	0.002349	0.59836
839-AMB-00713138	2	LG14	1810160	TTGCAAATCGTGTAAACATAAGCGCGCGAATAGTGTTGGAATGTGCGAGTTAGATAGAGG[A/G]GAGGGGAAGAACAAGTCGATTGTGCATACACGCACCGGAAGTGCGTGCGATTATTTGCCG	ACGTTGGATGACATAAGCGCGCGAATAGTG	ACGTTGGATGTGCGTGTATGCACAATCGAC	CGACTTGTTCTTCCCCTC	intron_variant	MODIFIER	LOC413481	0	0.01	0.004	0.9271	0.9444	0.584324	0.255169	0.59906
1202-est11097	2	LG15	6199855	TGTAGGCACGCAACAAGGAACAAGAGAATGAGATTTTAACATGGATCGAAACCGTGTTAG[A/G]AGAAAAACTTCCACCTGGAAATTACGAAGATATACTCAAAGATGGGGTGATTCTGTGCAA	ACGTTGGATGCACGCAACAAGGAACAAGAG	ACGTTGGATGTCGTAATTTCCAGGTGGAAG	ggatTAATTTCCAGGTGGAAGTTTTTCT	synonymous_variant	LOW	LOC408532	0	0.017	0.011	0.9706	0.9722	0.629296	0.001812	0.60166
1204-est11186	2	LG15	7384786	ATTGTACAAAGTTGAGAATTCGCAAAACAAAAGCAACGAGATTATCCCCACCGAACAACG[A/G]GTAGTGGCAGATGCTGAAGACAATGTTCCCGGAGTGAACGAAGATAGGTGAAAAGACGAA	ACGTTGGATGAGCAACGAGATTATCCCCAC	ACGTTGGATGCACCTATCTTCGTTCACTCC	CAGCATCTGCCACTAC	synonymous_variant	LOW	Trc8	0	0.01	0.004	0.9706	0.9722	0.629296	0.002417	0.60076
544-AMB-00120904	3	LG1	660763	GCACGTGGGTGACTTTCCGCTTCCACCCACGCGCCCGCGCGCTCTTTCCATTTACCACCA[A/T]CGGCCGATAAATAATAATCTCGGAGAGCGTTCGCGTGGTAACGGATAATTCGGGAAGAAG	ACGTTGGATGCGAATTATCCGTTACCACGC	ACGTTGGATGCCGCGCGCTCTTTCCATTTA	TCTTTCCATTTACCACCA	intron_variant	MODIFIER	LOC100578469	0	0.007	0	0.9706	0.9722	0.629296	0.000612	0.601
34-ahb1068	3	LG1	2140754	TTGAAAGTCGTTTTCCTTCTTTTCGCCGAGCGAAAAAGGACGAAGTCGAGGTTAGACACC[A/G]AGTCTTCTTCTGAGAATGTATTTCTAATTTTCATTTTCTGTATTCCAAATAAACGATGAT	ACGTTGGATGGAAAAAGGACGAAGTCGAGG	ACGTTGGATGCATCGTTTATTTGGAATACAG	ggggACATTCTCAGAAGAAGACT	intergenic_region	MODIFIER	LOC100576651..LOC100576624	0.0446429	0.199	Discarded	0.9701	0.9697	0.624791	0.001783	0.59935
734-AMB-00528196	3	LG1	9252703	GTTCAAATTGGAATTACGAAGTACGTTTATGGTGGAGCTTGTGATTTAAATTGGGCAAAA[A/G]TTGTTGCGTTTAGATTAATATATTTACGACGATTCTTTTCGATTCTAGAGATTAAAATAA	ACGTTGGATGCGTTTATGGTGGAGCTTGTG	ACGTTGGATGGAATCGAAAAGAATCGTCGT	AATATATTAATCTAAACGCAACAA	intergenic_region	MODIFIER	LOC551318..LOC100577495	0.015873	0.019	0.012	1	1	0.693147	0.001771	0.65728
49-ahb10918	3	LG1	12061465	TTTGAAAAACAACAATTACTTTTATTGATTGAAATTAAAAAATCCTTTCCAGAAGTTTCA[A/G]TTCCTTTACTTTCTGAAAATATTTTATCTCCTGCTTTTAATCAAATTATTTCTAATGATA	ACGTTGGATGATTTGATTAAAAGCAGGAG	ACGTTGGATGGAAATTAAAAAATCCTTTCC	ccacATCCTTTCCAGAAGTTTCA	synonymous_variant	LOW	LOC100576871	0	0.009	0.002	0.9706	0.9706	0.626369	0.001992	0.59879
1031-AMB-00981727	3	LG1	13512465	GACGCGACGTCATCGTTGATAATCGATACTCTTCGAGATAGAGTGCCATAAATCAAGCCC[A/G]TGTAAAAGTCTTCGAAACGGTCCCACGGAGATTTTTCTTTCGGTCATAAGAGGCCTAGAA	ACGTTGGATGTTCTAGGCCTCTTATGACCG	ACGTTGGATGACTCTTCGAGATAGAGTGCC	TGCCATAAATCAAGCCC	upstream_gene_variant	MODIFIER	LOC100576907	0	0.007	0	0.9706	0.9722	0.629296	0.001936	0.60051
695-AMB-00453240	3	LG2	3739978	GTTCCAGGAAGGAATTATCTTTGTAAAAACGTATACAACGTGTTTGACTTTCTCAGAACA[A/G]CGTTCGAAGAAACGCGTTTCAACGAAAGTAAACATATGATGTGCGCATCACGTGTGTTTA	ACGTTGGATGCACGTGATGCGCACATCATA	ACGTTGGATGACAACGTGTTTGACTTTCTC	GTTTGACTTTCTCAGAACA	intron_variant	MODIFIER	LOC408715	0	0.01	0.004	1	1	0.693147	0.013499	0.65718
937-AMB-00862048	3	LG2	4304548	GTAACGAGCACCTTTCATACCTGAACAACCATAATGCACTAAACGATACGCTCTTTGGAG[A/G]TCTTTATGCCCAAGGTCGATCTTACATGCATTATTCGCCTTTTATGAAAACGACATGAAA	ACGTTGGATGATGTAAGATCGACCTTGGGC	ACGTTGGATGACGAGCACCTTTCATACCTG	CGATACGCTCTTTGGAG	intergenic_region	MODIFIER	LOC408711..LOC410895	0	0.009	0.002	0.912	0.9167	0.546253	0.004291	0.59784
1314-est3894	3	LG4	4205112	TCAAAATTTTCTTCCATTTTTTATTCTGTTTTTTTTTTTTTACCAAAATTGTATAAATCG[A/G]ATTCCTTCAAAAACTTTTCCCTCTTGAGAGAAGATATTAATTTCAAGATCAAAATTTCCT	ACGTTGGATGTTCTTCCATTTTTTATTCTG	ACGTTGGATGCTTCTCTCAAGAGGGAAAAG	tGAGGGAAAAGTTTTTGAAGGAAT	upstream_gene_variant	MODIFIER	LOC409794	0	0.587	Discarded	0.912	0.9167	0.546253	0.005481	0.59672
1299-est3431	3	LG4	4423809	CCCAATGACCGAAGAACACACGATATACACAAATAGCGTAGACAACAGATATGTACACAC[A/G]ATGGATTGCCTGTGAATGATTAGAGAACGCAGAGAGAGAGATTAATCGTTTACAGAGCCG	ACGTTGGATGATCTCTCTCTCTGCGTTCTC	ACGTTGGATGCCGAAGAACACACGATATAC	cccccTAGACAACAGATATGTACACAC	downstream_gene_variant	MODIFIER	LOC411048	0	0.01	0.004	0.9706	0.9706	0.626369	0.001719	0.59844
382-ahb7276	3	LG4	6282037	TCGATTCCACGATGCTCAATCCGACCGCGCCAAACGGCAATACCGATTCCTGTTTAACGT[A/G]CATCATTTTTATTTTAACGTTTGCTTGGAAAGAAAAAGGGATTTTGCTCGATATTCTGGA	ACGTTGGATGAACGGCAATACCGATTCCTG	ACGTTGGATGTCGAGCAAAATCCCTTTTTC	aAAGCAAACGTTAAAATAAAAATGATG	intron_variant	MODIFIER	LOC408807	0.0241935	0.035	0.028	1	1	0.693147	0.000729	0.65838
705-AMB-00466276	3	LG5	2918066	GAACCATCACCCTTCTCTCGACAGGGAGGGAAATTTCTAATCGAGGAAAGATAAGAGGCA[A/C]GGCAGACAGGGAAGAAGAGAAGCAGAAAGAAGAAGAAGAAGAGACAGAGAGAGAGAAAGA	ACGTTGGATGCATCACCCTTCTCTCGACAG	ACGTTGGATGTCTGCTTCTCTTCTTCCCTG	TCTTCCCTGTCTGCC	downstream_gene_variant	MODIFIER	LOC100577087	0	0.007	0	0.8827	0.8889	0.512546	0.016419	0.59688
417-ahb7978	3	LG6	7624587	ATGTTTTTTTTTCTTTTTTTTTTTAATAATAATAAATTGATGAGTAAGGAACAGCTAAAA[A/G]AATTCCTGCTTATTTGATTGAATTTGATACATCTTGATCAAAGCAGGTTTCTGAAAAAAA	ACGTTGGATGATTGATGAGTAAGGAACAG	ACGTTGGATGCAGAAACCTGCTTTGATCAAG	TTCAATCAAATAAGCAGGAATT	downstream_gene_variant	MODIFIER	LOC413971	0	0.009	0.002	0.9702	0.9714	0.627869	0.004731	0.60103
418-ahb8015	3	LG6	9643557	ACTTTTTAGAAAGCGAAATATGAATTAATCGTCCAACGACATGGGAGGAAAGAGAAAGAA[A/C]GGAAAGAGACGATCAAAGGGAATTCGAGGTTAAGGTGCGCCAATAACAAACCATTGGGAT	ACGTTGGATGTATTGGCGCACCTTAACCTC	ACGTTGGATGTAATCGTCCAACGACATGGG	GGGAGGAAAGAGAAAGAA	intergenic_region	MODIFIER	LOC100576868..LOC100576275	0	0.016	0.009	0.9706	0.9722	0.629296	0.002702	0.60111
553-AMB-00143758	3	LG8	11130052	CTTTTCTGCAACGATAGCAATGTATTCATAATTGCTCTCCTTTTTCGAATACGTCCCCTT[A/G]TGCGTTATTCCAACAATTTTCTCTTTTGATATAGGAATATTATATATAACAACGTACATT	ACGTTGGATGCAAAAGAGAAAATTGTTGG	ACGTTGGATGGCAACGATAGCAATGTATTC	accgTCGAATACGTCCCCTT	intergenic_region	MODIFIER	LOC100576241..LOC100576305	0	0.056	0.049	0.9647	0.96	0.608375	0.00186	0.59729
1085-AMB-01059470	3	LG8	13499766	AGATGAATAGTCTTGTATTCACGAGTCATCGTATTTCGTAAATAAGACTAATCGTCAGTC[A/G]TACAGTCGAAACTACGTACATTTGCTAATGCTGAGACTAACGGAAAAAATCATCTCGATA	ACGTTGGATGTTCACGAGTCATCGTATTTC	ACGTTGGATGCCGTTAGTCTCAGCATTAGC	gaacATGTACGTAGTTTCGACTGTA	downstream_gene_variant	MODIFIER	LOC100577363	0	0.01	0.004	0.912	0.9167	0.546253	0.002494	0.59707
527-AMB-00090327	3	LG9	1888535	TTAATTACAGATATTCATTTCTCAAATTAAAATACAATTAAATTTTCCAGGAGTCAACAA[A/G]AATTTTTTACTTTTCGAAATTTCGTTCAATTCTGACTTGATTAATCGCTGGACCATGCGA	ACGTTGGATGGTCCAGCGATTAATCAAGTC	ACGTTGGATGCAATTAAATTTTCCAGGAG	tcccTTTCCAGGAGTCAACAA	intron_variant	MODIFIER	LOC100577524	0	0.016	0.009	0.8535	0.8611	0.482	0.010313	0.5955
503-AMB-00032042	3	LG10	6633522	TCGATGCAATTTTTTTTGGAAAACATATTATTTAACCTCTCAATATTCAAATATTTTGCT[A/C]CATTTTTCCTATGATTCCTCATTTCTTAGAATTCGTATCCTGTAATGATACAATTTTGAA	ACGTTGGATGTCGATGCAATTTTTTTTGG	ACGTTGGATGAGAAATGAGGAATCATAGG	TGAGGAATCATAGGAAAAATG	intergenic_region	MODIFIER	Toll-10..LOC100577572	0	0.021	0.014	0.912	0.9167	0.546253	0.005434	0.5971
166-ahb1931	3	LG10	7620170	AAATAAAAATTGTTTAATTCGCGTTAAAGTATCTATTGTAAAGAAAGGATGTCCTAAAAG[A/G]TTTGCTTTAATATGTATGCCAACTGATGAAGATATAGAAAAATTTAAAAATAATAGAAAT	ACGTTGGATGCTATATCTTCATCAGTTGGC	ACGTTGGATGCGCGTTAAAGTATCTATTG	gtcAAGAAAGGATGTCCTAAAAG	synonymous_variant	LOW	LOC100578852	0	0.012	0.005	0.9413	0.9444	0.584324	0.003264	0.5994
167-ahb1933	3	LG10	7810449	TTTTGCAATTTTTATTTAATTTATATCACTATAGTTATTTTTATGCACAACTCGTTTAAA[C/G]TGAAAATTTAACTTACTAGAAATACGTTTATAAATTTAAATTCTATGGCGCGATACTTGA	ACGTTGGATGGTTATTTTTATGCACAACTCG	ACGTTGGATGCAAGTATCGCGCCATAGAAT	cCGTATTTCTAGTAAGTTAAATTTTCA	upstream_gene_variant	MODIFIER	LOC100579031	0	0.012	0.005	1	1	0.693147	0.003906	0.66082
158-ahb1644	3	LG10	12508331	ACGCAATCACTTTATAACTTTTACATCATCGTTTCTCTTTTTGCTTCAATGAGAACTTAA[A/G]TTGCTTATAAATTAGTAAATAACCTTCAACCAATATTTTTGCATTTTAATTGTTGTTTTG	ACGTTGGATGCATCATCGTTTCTCTTTTTGC	ACGTTGGATGGCAAAAATATTGGTTGAAGG	GAAGGTTATTTACTAATTTATAAGCAA	3_prime_UTR_variant	MODIFIER	LOC726237	0	0.021	0.014	0.9706	0.9706	0.626369	0.014162	0.59837
127-ahb12228	3	LG11	446895	CGATAGATGGCAAATTATGATTATTTATCAAGTGTTCATGTCTCGAAGTTCAAAAGATGT[A/T]ACTGGATTTTTAATGAAAACGATAAATTATGATGAATCAAAAAGTTATAATTCATGTTTA	ACGTTGGATGGAATTATAACTTTTTGATTC	ACGTTGGATGCAAGTGTTCATGTCTCGAAG	CTCGAAGTTCAAAAGATGT	upstream_gene_variant	MODIFIER	LOC413309	0	0.031	0.025	0.9706	0.9706	0.626369	0.003711	0.5977
1039-AMB-01002419	3	LG11	772289	ATATATATATATATATATATATATATATATATTAATTTAAGATGAAGATTGATATTAAGA[A/G]TAGGGGATCTTGTGATATTATGATTGATATGATTTGATAAACATCTATTGCTGTTAGAAT	ACGTTGGATGTTAATTTAAGATGAAGATTG	ACGTTGGATGACAGCAATAGATGTTTATC	ATAATATCACAAGATCCCCTA	intron_variant	MODIFIER	LOC409061	0	0.044	0.037	1	1	0.693147	0.000471	0.65738
177-ahb2169	3	LG11	13794314	GTACAATTTAATTATATACAATTTGTGGACAATAATTCATATTTTTGTTTTTATTCTCGA[A/G]TTCATTTCTGATCAAAATTAATTCAACATACAAATCACTCTACTCATTTCCAAAAATATA	ACGTTGGATGCAATTTGTGGACAATAATTC	ACGTTGGATGGGAAATGAGTAGAGTGATTTG	TGAATTAATTTTGATCAGAAATGAA	downstream_gene_variant	MODIFIER	st	0	0.012	0.005	0.9706	0.9722	0.629296	0.002701	0.60115
1481-est8764	3	LG11	14059524	TTTGAACTATTGTAATTAGAAATATTTGATTAACGTAAATTTTTAATTTTAGCACAGCAA[A/G]TTTAAAAAAGGGTCCAGTAGATTTAGTTTTAAGTTGTGTAGACAATTTTGAAGCGCGAAT	ACGTTGGATGCGCGCTTCAAAATTGTCTAC	ACGTTGGATGCGTAAATTTTTAATTTTAGC	ctAATTTTTAATTTTAGCACAGCAA	synonymous_variant	LOW	LOC409766	0	0.016	0.009	1	1	0.693147	0.004066	0.66057
1489-est9038	3	LG12	6814882	TATATATATATATATAAATAGAGAACGCGCGCGAGAGAAAGGGAGAAACGAGATCGCGAG[A/G]AGAAAAAGAATGAACGCTATTGTAATTTAAATACCACTACTAAATTATTATTACGATATA	ACGTTGGATGATTACAATAGCGTTCATTC	ACGTTGGATGAAATAGAGAACGCGCGCGAG	AAACGAGATCGCGAG	downstream_gene_variant	MODIFIER	LOC408374	0	0.007	0	0.9706	0.9706	0.626369	0.001885	0.59844
240-ahb3753	3	LG13	8724988	TTTAGGGCTTGGAAACGGTCGCAGAGAATGGAGAGGTGGTCGGAGGGCGAGAGAAGCGCG[A/G]GACGTGCGAACGCGTTGAATATGTATTAAAACATGGCAGATGAAACGTTAACTAAAACAT	ACGTTGGATGTTTAGGGCTTGGAAACGGTC	ACGTTGGATGATACATATTCAACGCGTTCG	AACGCGTTCGCACGTC	intergenic_region	MODIFIER	LOC100578891..LOC100578853	0	0.007	0	0.9692	0.9688	0.623128	0.133899	0.59838
913-AMB-00831952	3	LG14	1248661	AATATCGAGAATTATATTAAATTAAATTATCAGACGAAGAGGCAAAAGAGGCGCTAATTG[A/G]CGTAATTACTCGATATCTTTTTCGTGTTTAGCGTAATTACAGTTCGATGGGATATCGTAG	ACGTTGGATGCTACGATATCCCATCGAAC	ACGTTGGATGAGACGAAGAGGCAAAAGAGG	AAAAGAGGCGCTAATTG	intron_variant	MODIFIER	nAChRa7	0	0.007	0	0.9706	0.9722	0.629296	0.003385	0.60081
38-ahb10720	3	LG14	1686459	CAAGAATCAACTGCTATTTTCAACGTGGAAATCTTCGTGGCGAGGATTTTTAATGGAATT[A/G]AAGTTAAAAGAATATTATATTAGGAATCTTTACCTCGAACATGGGAAGCAGTTTCGGTGC	ACGTTGGATGAACTGCTTCCCATGTTCGAG	ACGTTGGATGAACGTGGAAATCTTCGTGGC	GCGAGGATTTTTAATGGAATT	intron_variant	MODIFIER	LOC100578990	0	0.014	0.007	0.9683	0.9706	0.626369	0.003721	0.6017
1128-AMB-01112431	3	LG15	679567	TACTGAATATATATTAAATAAAAACAATTCATTACAGAATTTATCATTTTGCATAAAATA[A/C]GACGAACCTGATTTTAGAAATATCTTTTTATCTTTTTAACATTAGTATTGCATAATATCG	ACGTTGGATGTACAGAATTTATCATTTTGC	ACGTTGGATGCGATATTATGCAATACTAATG	cccTTTCTAAAATCAGGTTCGTC	intergenic_region	MODIFIER	LOC411746..LOC411467	0	0.009	0.002	0.9706	0.9706	0.626369	0.003914	0.59814
1130-AMB-01113590	3	LG15	9889292	ATTTTTCAGAAATTAATCCTATTTTGCTTCTAAGATCGTCCCGGCTTCAAAATAAATCGT[A/G]AAATAAAAGAAACAATATGTTTATTCACATTTTTTAACAACGATTTTCTGAAAAACAAGA	ACGTTGGATGGTTTTTCAGAAAATCGTTG	ACGTTGGATGTTGCTTCTAAGATCGTCCCG	gtCGGCTTCAAAATAAATCGT	upstream_gene_variant	MODIFIER	LOC100576815	0	0.007	0	0.9706	0.9722	0.629296	0.002037	0.60151
905-AMB-00822311	4	LG1	6004858	TATTAATCAAAATTTAAGAATCTTTTTATTTTAAAAAATTTATTCATCAAAAACGAACGA[A/G]ATGAAATTAATTAGGCAATTTTAACGAAAAAGAAGAAGTTATAATGGAAAAAAAAAATTT	ACGTTGGATGTTAATCAAAATTTAAGAATC	ACGTTGGATGCTTTTTCGTTAAAATTGCC	TCGTTAAAATTGCCTAATTAATTTCAT	downstream_gene_variant	MODIFIER	LOC100577153	0	0.017	0.011	0.9413	0.9444	0.584324	0.002796	0.59807
1399-est662	4	LG1	9140280	CGCCAATAGAGAAGTACAAATTATTAATGGAGAGAAAGAGAAAGAGAGAGAAAGAAATGT[A/G]TGTATGTGAGAGAAAGTGTGTGTGTAAGAAAGAAAGAGAGAAAGAAAAAAGAACCGTAAA	ACGTTGGATGCGCCAATAGAGAAGTACAAA	ACGTTGGATGCTTACACACACACTTTCTCTC	tACACTTTCTCTCACATACA	upstream_gene_variant	MODIFIER	LOC408604	0	0.01	0.004	0.9103	0.9118	0.540031	0.006172	0.5968
1108-AMB-01090245	4	LG2	1439362	AAATTCAATTTTTAATTTTCCAATCTTGTTGTCCAATCCATCTTGTCCAATATTTATCGA[A/G]TAAACAGAATTTTCCTTCTCATTGCTATGACGTGTGCAACATTGACACCTTTTCGTAGCT	ACGTTGGATGCCAATCTTGTTGTCCAATCC	ACGTTGGATGGCACACGTCATAGCAATGAG	TGAGAAGGAAAATTCTGTTTA	intergenic_region	MODIFIER	LOC413237..nAChRa6	0	0.012	0.005	1	1	0.693147	0.005342	0.65666
69-ahb11330	4	LG2	6674492	AATTCCATACGAGTGGGAATTGTGTCAAGTATTTTTAACGGGAATGAGAATAACCCAGTT[C/G]CCGGGATCCGGAAAATAGAATGGCTGAAATAATTCTAATCGCTAATCTTTCCCCAAGTTT	ACGTTGGATGTTCAGCCATTCTATTTTCCG	ACGTTGGATGCGAGTGGGAATTGTGTCAAG	taaaGGGAATGAGAATAACCCAGTT	intergenic_region	MODIFIER	LOC100577125..LOC100578933	0	0.01	0.004	0.8535	0.8611	0.482	0.0148	0.59523
1247-est1901	4	LG2	15291367	ATCTCGAAATATCCCACGTCAAAGTTATCGTGATCGTTTAATCGTGACGTTGGGATTAAA[A/G]AACCAAAGTACGTTGTCCGAGAAACGCAAAGCTAGAACTGACGTTCTTTCAAAATGGGAA	ACGTTGGATGACGTCAGTTCTAGCTTTGCG	ACGTTGGATGCGTTTAATCGTGACGTTGGG	aaaggCGTGACGTTGGGATTAAA	5_prime_UTR_variant	MODIFIER	LOC408648	0	0.01	0.004	0.9395	0.9428	0.563335	0.005622	0.59115
360-ahb6757	4	LG4	4257920	CTGACCAATTTGATATACTGTTTGTGGATCATGTCTAACAATATTACGAACTTTCCAAAA[A/G]CATTCCAATGCTTCTTCATACATATTTTGTTTTTTATATACTAATCCTGTTAAAGTTTAG	ACGTTGGATGCAAAATATGTATGAAGAAGC	ACGTTGGATGTACTGTTTGTGGATCATGTC	CAATATTACGAACTTTCCAAAA	synonymous_variant	LOW	nompB	0	0.012	0.005	0.9706	0.9722	0.629296	0.002481	0.60184
461-ahb9130	4	LG7	2493889	TATCTGTACATTTATTTATCGTGTCTGAAAAATACGAAAAGAATTGTTTTAAATTTTCTT[A/G]CCACATTTTCTCTCGTAATCCATAAATTGTTTTCTGGATTTTCCAGGAAAATCTATCACA	ACGTTGGATGCGTGTCTGAAAAATACGAA	ACGTTGGATGTCCTGGAAAATCCAGAAAAC	ATTACGAGAGAAAATGTGG	upstream_gene_variant	MODIFIER	LOC100577874	0	0.019	0.012	0.9706	0.9722	0.629296	0.002878	0.60157
656-AMB-00386695	4	LG8	9626195	GTAATTTTTCACATTTTCGATATTTTTGACGATCTAAAGATGTCGAGTTCCTTAAGGCGA[A/G]GATAAGCGAAGCGTAAAACGACGCGCGCGTATTCCGCCACGGTTGTTGGAGTCGAGACTT	ACGTTGGATGGACGATCTAAAGATGTCGAG	ACGTTGGATGAAGTCTCGACTCCAACAACC	TTTTACGCTTCGCTTATC	upstream_gene_variant	MODIFIER	LOC100576294	0	0.037	0.03	0.9692	0.9688	0.623128	0.001721	0.59828
15-ahb10298	4	LG9	5465430	CGATATTACGAATGTATTGGAAGGCATAGGTATTTTGGAAAAGAAAAGTAAAAACAATAT[A/C]CAATGGAAGTACGTCGTTATTTAATTTATCAATAAATATTGAGCTTTTCTACTGTAATAA	ACGTTGGATGGGAAGGCATAGGTATTTTGG	ACGTTGGATGCAGTAGAAAAGCTCAATAT	ccctcAATAACGACGTACTTCCATTG	synonymous_variant	LOW	LOC412770	0	0.012	0.005	0.9706	0.9722	0.629296	0.001771	0.6012
21-ahb10407	4	LG9	6587475	CGAGTTTAAAGTTTCATCGAAGGAATTAGACGTGTTCGATACATCCATATATTTAATCAA[A/G]TCAAATGGAGGAAGCAACAATGTATCTCGGCGTAAATCGTAAAATTCGATCCTTCGAATC	ACGTTGGATGCATCGAAGGAATTAGACGTG	ACGTTGGATGACGCCGAGATACATTGTTGC	TGCTTCCTCCATTTGA	intron_variant	MODIFIER	Or119	0	0.009	0.002	0.912	0.9167	0.546253	0.002303	0.59748
591-AMB-00247891	4	LG10	2390584	AATATATCGAAAGGAAATTGATTTAAAATCGGTGTGCAGTTAATAACGTTGCTCGAAATA[A/G]CCACATTTTTTAATTCGATCTCTCACGGTGAAAGTGCTATATAATTCTGCGTTTAATTTT	ACGTTGGATGTCGGTGTGCAGTTAATAACG	ACGTTGGATGACTTTCACCGTGAGAGATCG	AGAGATCGAATTAAAAAATGTGG	intergenic_region	MODIFIER	fz2..LOC100579039	0	0.009	0.002	0.8535	0.8611	0.482	0.005594	0.59446
1430-est7526	4	LG10	9226354	TACAGCAATTTTATTACCATTGACAACTAATTGATCATTTTCAATTTTGACATCTCCTTT[A/G]AATTTTCCATGTGTAGAATCATATTTTAACATATATGCCATATATTCTAAACCAATGAAG	ACGTTGGATGAATATGATTCTACACATGG	ACGTTGGATGGCAATTTTATTACCATTGAC	TTTCAATTTTGACATCTCCTTT	synonymous_variant	LOW	Gapdh	0	0.009	0.002	0.9085	0.915	0.51918	0.007434	0.5907
200-ahb2731	4	LG11	321775	ATCCGTTACGGGAAAATTCTCGCGGCGACAAGCACGCGCTATTAATTGTAATCATTACGA[A/G]AGCGTCCGACTGCCTGATTTACGACGATTTATAATCCGATATCCCGGCTCAAAGTTATCG	ACGTTGGATGTTACGGGAAAATTCTCGCGG	ACGTTGGATGTCGTCGTAAATCAGGCAGTC	AGGCAGTCGGACGCT	intron_variant	MODIFIER	LOC410291	0	0.009	0.002	0.9413	0.9444	0.584324	0.002988	0.59988
75-ahb11416	4	LG11	4466705	AAACAAAGAATCCTCAAAGATCTTGAAAACAGTTGTTTGAATGTGTCTTTCACGTTATCA[A/G]GACATCATTGTTGAATTAAGTCGGGAACGATAGCTTCAGGGTTGTCGCAAATGCAAGAAA	ACGTTGGATGCATTTGCGACAACCCTGAAG	ACGTTGGATGGTTTGAATGTGTCTTTCACG	ggacTGTGTCTTTCACGTTATCA	intergenic_region	MODIFIER	kek2..LOC100577205	0	0.023	0.016	1	1	0.693147	0.000175	0.66129
1450-est8093	4	LG11	8367582	TCTACACGCCGCAGAAACGATTAAGGGATCGAGAGAGTTAGTCTCGATCGTTTTTCCTCG[A/T]CCGTCATGGGAGACGAGTTACCCATACTGAAAGGAATCCTGAACGGAGTTGTCAACTATC	ACGTTGGATGACGCCGCAGAAACGATTAAG	ACGTTGGATGAGTATGGGTAACTCGTCTCC	aggggAACTCGTCTCCCATGACGG	intron_variant	MODIFIER	E75	0	0.01	0.004	0.9085	0.915	0.51918	0.005073	0.5897
1470-est8456	4	LG11	10417432	ATCTTGATCAACTGTCATTCCATATTTTAACACAGTGGTAAGTATAATTTGTGCTAGATC[A/G]TGGAATTTTTTATTCCTTGCTACAAAGTCTGTTTCACAATTTATCTCGACAAGTGCTCCA	ACGTTGGATGTCTTGATCAACTGTCATTCC	ACGTTGGATGGAAACAGACTTTGTAGCAAGG	AGCAAGGAATAAAAAATTCCA	synonymous_variant	LOW	LOC408352..	0.0078125	0.009	0.002	0.8827	0.8889	0.512546	0.004837	0.59584
123-ahb12155	4	LG11	13314428	TTACATACCTGTATCTGTAATATGTTGTTCAGGTATTGCTCCAACAAATGTTGCCACCAA[A/G]GGTCCTAAATGATATATCGAAATATCTTTTATATTAAATAAAAAGCAATATTGGATAAGC	ACGTTGGATGTGTTCAGGTATTGCTCCAAC	ACGTTGGATGGCTTATCCAATATTGCTTT	ATTTCGATATATCATTTAGGACC	synonymous_variant	LOW	LOC100578745..	0	0.125	0.12	0.9413	0.9444	0.584324	0.003122	0.59837
189-ahb2458	4	LG11	14373810	GAACTTTGAACGCTTTCGTCGAAATTTCGTCCCGTTTTAGCGCAAATCTATCGTGTCCTG[A/C]TCTTATCGCGATTACCAAAGTACAAAAGGAATGGTCCCTGCTCAAAAGGATTTTCTCCCC	ACGTTGGATGCTTTTGAGCAGGGACCATTC	ACGTTGGATGGTCCCGTTTTAGCGCAAATC	GCAAATCTATCGTGTCCTG	intron_variant	MODIFIER	LOC100578939	0.102564	0.085	Discarded	0.9706	0.9706	0.626369	0.002572	0.59879
1501-est9257	4	LG12	10455016	ATATAATTTATAAACAATTACTTCGAAAATTTACTGTCACTGCTAGGTTAACTGACTTCA[A/G]TAAGTGGGGTACGAAAAAAAAGGATCGTGAAGTGAAAATACAAATTTTAGAGGATATGTC	ACGTTGGATGGTATTTTCACTTCACGATCC	ACGTTGGATGTGTCACTGCTAGGTTAACTG	TGCTAGGTTAACTGACTTCA	synonymous_variant	LOW	Aats-gly	0	0.014	0.007	0.9413	0.9444	0.584324	0.002102	0.59909
1197-est10774	4	LG14	6640430	GGAGTTGACGTTGATCAGAAAGTTTGGACATCCGTTAGACAACAACAGTAAAAAGACCCA[C/G]GGTAGTAGCGGCGGTAGCGGCAGCGAATTTAAGAACGTTTTGGGTTGTGGTGGTAAAAAG	ACGTTGGATGTCAGAAAGTTTGGACATCCG	ACGTTGGATGCTTAAATTCGCTGCCGCTAC	ACCGCCGCTACTACC	3_prime_UTR_variant	MODIFIER	LOC410497	0	0.009	0.002	0.9702	0.9722	0.629296	0.000591	0.60126
609-AMB-00300500	4	LG14	8530965	CGAAAAATTTCAATTATCAGTTAGGCGTTGAACAATGAAAAAAACAATGTTCACGATCTC[A/G]GAAGAATTTCCTTAGATCGTTGAAAGATTGTTTACGATTATTGTTACTTTTGTTACCAAG	ACGTTGGATGCAGTTAGGCGTTGAACAATG	ACGTTGGATGCAATCTTTCAACGATCTAAGG	ACGATCTAAGGAAATTCTTC	downstream_gene_variant	MODIFIER	LOC724594	0	0.01	0.004	0.9411	0.9412	0.579557	0.002416	0.59736
1064-AMB-01032172	4	LG15	56994	TATGTATGAAAATATAATTTATTACGAAATATATGAAAAGAAAAAATGAAATAAAAAGAA[A/G]TAGAAATAAAAGGAATAATATCAATTCGAAAATATGAAATGACAGTTAATTTCATTGATT	ACGTTGGATGATTACGAAATATATGAAAAG	ACGTTGGATGCTGTCATTTCATATTTTCG	CGAATTGATATTATTCCTTTTATTTCTA	intergenic_region	MODIFIER	Mad	0	0.024	0.018	0.9383	0.9375	0.574297	0.004864	0.59671
276-ahb4848	4	LG15	454503	ATATTTTAATAGTTCGTTATTTTTTAATATGAATCAAGACTCCAAATACGAATTTATACG[A/G]ATATTAAAGAAGATTTCATCATACGAATATATTTTGAGGAATAAGTGTCCATTCTCGACT	ACGTTGGATGGAGAATGGACACTTATTCCTC	ACGTTGGATGGAATCAAGACTCCAAATACG	cAGACTCCAAATACGAATTTATACG	intron_variant	MODIFIER	LOC551005	0	0.01	0.005	0.9706	0.9706	0.626369	0.001818	0.5982
955-AMB-00889927	4	LG16	6673333	CCCTTTCCCCGTTTCAATTTCTTTCCCTCGTCATAAATTCCCTCCTATTGTTTAAACTTT[A/G]GAGGGAACTCCATCCTCGAAAAGCACAAAGAGAACAATATCCAGAATAACAAGAAGGAAG	ACGTTGGATGCCCTCGTCATAAATTCCCTC	ACGTTGGATGTGTGCTTTTCGAGGATGGAG	GAGGATGGAGTTCCCTC	intron_variant	MODIFIER	LOC724469	0.0629921	0.037	0.03	0.9413	0.9444	0.584324	0.002539	0.59878

## Sheet: TableS2
Table S2. Information for the 573 samples genotyped for the four SNP assays in the MassARRAY® MALDI-TOF platform. The percentages of missing data, calculated before and after the quality control step, are identified by the symbols † and ‡, respectively. Samples with >30% of missing data were excluded from further analysis. A total of 96 samples were genotyped concurrently in the MassARRAY® MALDI-…
Sample ID	Platform	Initial missing data (%) †	Final missing data (%) ‡	Country	Subspecies	A. m. mellifera apiary status	Cast	Single/Pool	Tissue extracted	DNA extraction method
2681	MA, GG	3	1	Italy	A. m. ligustica		Drone	Single	Thorax	Phenol-chloroform
2682	MA, GG	1	1	Italy	A. m. ligustica		Drone	Single	Thorax	Phenol-chloroform
2683	MA, GG	0	0	Italy	A. m. ligustica		Drone	Single	Thorax	Phenol-chloroform
2684	MA, GG	2	1	Italy	A. m. ligustica		Drone	Single	Thorax	Phenol-chloroform
2686	MA, GG	1	1	Italy	A. m. ligustica		Drone	Single	Thorax	Phenol-chloroform
2687	MA, GG	1	1	Italy	A. m. ligustica		Drone	Single	Thorax	Phenol-chloroform
2688	MA, GG	2	1	Italy	A. m. ligustica		Drone	Single	Thorax	Phenol-chloroform
2692	MA, GG	2	1	Italy	A. m. ligustica		Drone	Single	Thorax	Phenol-chloroform
2695	MA, GG	1	1	Italy	A. m. ligustica		Drone	Single	Thorax	Phenol-chloroform
2696	MA, GG	1	1	Italy	A. m. ligustica		Drone	Single	Thorax	Phenol-chloroform
2698	MA, GG	3	1	France	A. m. mellifera	Unprotected	Drone	Single	Thorax	Phenol-chloroform
2701	MA, GG	4	3	France	A. m. mellifera	Unprotected	Drone	Single	Thorax	Phenol-chloroform
2702	MA, GG	4	4	France	A. m. mellifera	Unprotected	Drone	Single	Thorax	Phenol-chloroform
2703	MA, GG	3	1	France	A. m. mellifera	Unprotected	Drone	Single	Thorax	Phenol-chloroform
2721	MA, GG	2	1	Croatia	A. m. carnica		Drone	Single	Thorax	Phenol-chloroform
2723	MA, GG	3	1	Croatia	A. m. carnica		Drone	Single	Thorax	Phenol-chloroform
2725	MA, GG	3	2	Croatia	A. m. carnica		Drone	Single	Thorax	Phenol-chloroform
2726	MA, GG	1	1	Croatia	A. m. carnica		Drone	Single	Thorax	Phenol-chloroform
2730	MA, GG	1	1	Croatia	A. m. carnica		Drone	Single	Thorax	Phenol-chloroform
2735	MA, GG	3	2	Serbia	A. m. carnica		Drone	Single	Thorax	Phenol-chloroform
2736	MA, GG	3	1	Serbia	A. m. carnica		Drone	Single	Thorax	Phenol-chloroform
2738	MA, GG	2	1	Serbia	A. m. carnica		Drone	Single	Thorax	Phenol-chloroform
2739	MA, GG	2	1	Serbia	A. m. carnica		Drone	Single	Thorax	Phenol-chloroform
2740	MA, GG	1	0	Serbia	A. m. carnica		Drone	Single	Thorax	Phenol-chloroform
2744	MA, GG	2	0	Denmark	A. m. mellifera	Protected	Drone	Single	Thorax	Phenol-chloroform
2745	MA, GG	2	0	Denmark	A. m. mellifera	Protected	Drone	Single	Thorax	Phenol-chloroform
2746	MA, GG	3	0	Denmark	A. m. mellifera	Protected	Drone	Single	Thorax	Phenol-chloroform
2747	MA, GG	2	0	Denmark	A. m. mellifera	Protected	Drone	Single	Thorax	Phenol-chloroform
2748	MA, GG	2	0	Denmark	A. m. mellifera	Protected	Drone	Single	Thorax	Phenol-chloroform
2756	MA, GG	2	0	Denmark	A. m. mellifera	Protected	Drone	Single	Thorax	Phenol-chloroform
2757	MA, GG	2	0	Denmark	A. m. mellifera	Protected	Drone	Single	Thorax	Phenol-chloroform
2758	MA, GG	3	0	Denmark	A. m. mellifera	Protected	Drone	Single	Thorax	Phenol-chloroform
2760	MA, GG	1	0	Denmark	A. m. mellifera	Protected	Drone	Single	Thorax	Phenol-chloroform
2768	MA, GG	3	0	Netherlands	A. m. mellifera	Protected	Drone	Single	Thorax	Phenol-chloroform
2769	MA, GG	3	0	Netherlands	A. m. mellifera	Protected	Drone	Single	Thorax	Phenol-chloroform
2770	MA, GG	2	0	Netherlands	A. m. mellifera	Protected	Drone	Single	Thorax	Phenol-chloroform
2771	MA, GG	3	0	Netherlands	A. m. mellifera	Protected	Drone	Single	Thorax	Phenol-chloroform
2773	MA, GG	4	0	Switzerland	A. m. mellifera	Protected	Drone	Single	Thorax	Phenol-chloroform
2774	MA, GG	3	0	Switzerland	A. m. mellifera	Protected	Drone	Single	Thorax	Phenol-chloroform
2775	MA, GG	2	0	Switzerland	A. m. mellifera	Protected	Drone	Single	Thorax	Phenol-chloroform
2776	MA, GG	1	0	Switzerland	A. m. mellifera	Protected	Drone	Single	Thorax	Phenol-chloroform
2777	MA, GG	3	0	Scotland	A. m. mellifera	Protected	Drone	Single	Thorax	Phenol-chloroform
2778	MA, GG	3	0	Scotland	A. m. mellifera	Protected	Drone	Single	Thorax	Phenol-chloroform
2779	MA, GG	2	0	Scotland	A. m. mellifera	Protected	Drone	Single	Thorax	Phenol-chloroform
2782	MA, GG	2	0	Norway	A. m. mellifera	Protected	Drone	Single	Thorax	Phenol-chloroform
2783	MA, GG	3	0	Norway	A. m. mellifera	Protected	Drone	Single	Thorax	Phenol-chloroform
2784	MA, GG	3	0	Norway	A. m. mellifera	Protected	Drone	Single	Thorax	Phenol-chloroform
2785	MA, GG	3	0	Norway	A. m. mellifera	Protected	Drone	Single	Thorax	Phenol-chloroform
2794	MA, GG	2	0	Netherlands	A. m. mellifera	Protected	Drone	Single	Thorax	Phenol-chloroform
2795	MA, GG	5	1	Netherlands	A. m. mellifera	Protected	Drone	Single	Thorax	Phenol-chloroform
2796	MA, GG	3	0	Netherlands	A. m. mellifera	Protected	Drone	Single	Thorax	Phenol-chloroform
2797	MA, GG	0	0	Switzerland	A. m. mellifera	Protected	Drone	Single	Thorax	Phenol-chloroform
2798	MA, GG	3	0	Switzerland	A. m. mellifera	Protected	Drone	Single	Thorax	Phenol-chloroform
2799	MA, GG	3	0	Norway	A. m. mellifera	Protected	Drone	Single	Thorax	Phenol-chloroform
2800	MA, GG	2	0	Norway	A. m. mellifera	Protected	Drone	Single	Thorax	Phenol-chloroform
2801	MA, GG	3	0	Norway	A. m. mellifera	Protected	Drone	Single	Thorax	Phenol-chloroform
2802	MA, GG	2	0	Norway	A. m. mellifera	Protected	Drone	Single	Thorax	Phenol-chloroform
2803	MA, GG	3	0	Norway	A. m. mellifera	Protected	Drone	Single	Thorax	Phenol-chloroform
2811	MA, GG	1	0	Netherlands	A. m. mellifera	Protected	Drone	Single	Thorax	Phenol-chloroform
2812	MA, GG	3	0	Netherlands	A. m. mellifera	Protected	Drone	Single	Thorax	Phenol-chloroform
2813	MA, GG	3	0	Netherlands	A. m. mellifera	Protected	Drone	Single	Thorax	Phenol-chloroform
2814	MA, GG	2	0	Netherlands	A. m. mellifera	Protected	Drone	Single	Thorax	Phenol-chloroform
2816	MA, GG	2	1	Netherlands	A. m. mellifera	Protected	Drone	Single	Thorax	Phenol-chloroform
2817	MA, GG	0	0	Netherlands	A. m. mellifera	Protected	Drone	Single	Thorax	Phenol-chloroform
2820	MA, GG	6	1	Scotland	A. m. mellifera	Protected	Drone	Single	Thorax	Phenol-chloroform
2821	MA, GG	2	0	Scotland	A. m. mellifera	Protected	Drone	Single	Thorax	Phenol-chloroform
2822	MA, GG	3	0	Scotland	A. m. mellifera	Protected	Drone	Single	Thorax	Phenol-chloroform
2823	MA, GG	2	0	Scotland	A. m. mellifera	Protected	Drone	Single	Thorax	Phenol-chloroform
2824	MA, GG	1	0	Scotland	A. m. mellifera	Protected	Drone	Single	Thorax	Phenol-chloroform
2825	MA, GG	3	0	Scotland	A. m. mellifera	Protected	Drone	Single	Thorax	Phenol-chloroform
2826	MA, GG	2	0	France	A. m. mellifera	Protected	Drone	Single	Thorax	Phenol-chloroform
2828	MA, GG	2	0	France	A. m. mellifera	Protected	Drone	Single	Thorax	Phenol-chloroform
2829	MA, GG	3	0	France	A. m. mellifera	Protected	Drone	Single	Thorax	Phenol-chloroform
2831	MA, GG	1	0	France	A. m. mellifera	Protected	Drone	Single	Thorax	Phenol-chloroform
2832	MA, GG	3	0	Belgium	A. m. mellifera	Protected	Drone	Single	Thorax	Phenol-chloroform
2833	MA, GG	3	0	Belgium	A. m. mellifera	Protected	Drone	Single	Thorax	Phenol-chloroform
2834	MA, GG	3	0	France	A. m. mellifera	Protected	Drone	Single	Thorax	Phenol-chloroform
2835	MA, GG	3	0	France	A. m. mellifera	Protected	Drone	Single	Thorax	Phenol-chloroform
2836	MA, GG	3	0	France	A. m. mellifera	Protected	Drone	Single	Thorax	Phenol-chloroform
2837	MA, GG	2	0	France	A. m. mellifera	Protected	Drone	Single	Thorax	Phenol-chloroform
2838	MA, GG	2	0	France	A. m. mellifera	Protected	Drone	Single	Thorax	Phenol-chloroform
2895	MA, GG	3	0	England	A. m. mellifera	Unprotected	Drone	Single	Thorax	Phenol-chloroform
2896	MA, GG	2	0	England	A. m. mellifera	Unprotected	Drone	Single	Thorax	Phenol-chloroform
2897	MA, GG	2	0	England	A. m. mellifera	Unprotected	Drone	Single	Thorax	Phenol-chloroform
2898	MA, GG	2	0	England	A. m. mellifera	Unprotected	Drone	Single	Thorax	Phenol-chloroform
2899	MA, GG	0	0	England	A. m. mellifera	Unprotected	Drone	Single	Thorax	Phenol-chloroform
2900	MA, GG	1	0	England	A. m. mellifera	Unprotected	Drone	Single	Thorax	Phenol-chloroform
2901	MA, GG	1	0	England	A. m. mellifera	Unprotected	Drone	Single	Thorax	Phenol-chloroform
2902	MA, GG	2	0	England	A. m. mellifera	Unprotected	Drone	Single	Thorax	Phenol-chloroform
17281	MA	3	0	Denmark	A. m. mellifera		Worker	Single	1/2 thorax	Magnetic beads/KingFisher™ Flex Purification System
17282	MA	1	0	Denmark	Hybrid (A. m. mellifera x A. m. carnica)		Worker	Single	1/2 thorax	Magnetic beads/KingFisher™ Flex Purification System
17283	MA	3	1	Denmark	A. m. mellifera+Hybrid (A. m. mellifera x A. m. carnica)		Worker	Pool	2 x 1/2 thorax	Magnetic beads/KingFisher™ Flex Purification System
17284	MA	2	0	Denmark	A. m. mellifera		Worker	Single	1/2 thorax	Magnetic beads/KingFisher™ Flex Purification System
17285	MA	2	0	Denmark	Hybrid (A. m. mellifera x A. m. carnica)		Worker	Single	1/2 thorax	Magnetic beads/KingFisher™ Flex Purification System
17286	MA	3	2	Denmark	A. m. mellifera+Hybrid (A. m. mellifera x A. m. carnica)		Worker	Pool	2 x 1/2 thorax	Magnetic beads/KingFisher™ Flex Purification System
17287	MA	2	0	Denmark	A. m. mellifera		Worker	Single	1/2 thorax	Magnetic beads/KingFisher™ Flex Purification System
17288	MA	1	0	Denmark	Hybrid (A. m. mellifera x A. m. carnica)		Worker	Single	1/2 thorax	Magnetic beads/KingFisher™ Flex Purification System
17289	MA	6	4	Denmark	A. m. mellifera+Hybrid (A. m. mellifera x A. m. carnica)		Worker	Pool	2 x 1/2 thorax	Magnetic beads/KingFisher™ Flex Purification System
17290	MA	3	0	Germany	A. m. carnica		Worker	Single	1/2 thorax	Magnetic beads/KingFisher™ Flex Purification System
17291	MA	3	1	Denmark	Hybrid (A. m. mellifera x A. m. carnica)		Worker	Single	1/2 thorax	Magnetic beads/KingFisher™ Flex Purification System
17292	MA	4	3	Denmark	A. m. carnica+Hybrid (A. m. mellifera x A. m. carnica)		Worker	Pool	2 x 1/2 thorax	Magnetic beads/KingFisher™ Flex Purification System
17293	MA	3	1	Germany	A. m. carnica		Worker	Single	1/2 thorax	Magnetic beads/KingFisher™ Flex Purification System
17294	MA	0	0	Denmark	Hybrid (A. m. mellifera x A. m. carnica)		Worker	Single	1/2 thorax	Magnetic beads/KingFisher™ Flex Purification System
17295	MA	3	1	Denmark	A. m. carnica+Hybrid (A. m. mellifera x A. m. carnica)		Worker	Pool	2 x 1/2 thorax	Magnetic beads/KingFisher™ Flex Purification System
17296	MA	1	0	Germany	A. m. carnica		Worker	Single	1/2 thorax	Magnetic beads/KingFisher™ Flex Purification System
17297	MA	3	1	Denmark	Hybrid (A. m. mellifera x A. m. carnica)		Worker	Single	1/2 thorax	Magnetic beads/KingFisher™ Flex Purification System
17298	MA	2	0	Denmark	A. m. carnica+Hybrid (A. m. mellifera x A. m. carnica)		Worker	Pool	2 x 1/2 thorax	Magnetic beads/KingFisher™ Flex Purification System
17299	MA	3	1	Denmark	A. m. mellifera		Worker	Single	1/2 thorax	Magnetic beads/KingFisher™ Flex Purification System
17300	MA	3	2	Germany	A. m. carnica		Worker	Single	1/2 thorax	Magnetic beads/KingFisher™ Flex Purification System
17301	MA	6	5	Denmark	A. m. mellifera+A. m. carnica		Worker	Pool	2 x 1/2 thorax	Magnetic beads/KingFisher™ Flex Purification System
17302	MA	5	1	Denmark	A. m. mellifera		Worker	Single	1/2 thorax	Magnetic beads/KingFisher™ Flex Purification System
17303	MA	1	0	Germany	A. m. carnica		Worker	Single	1/2 thorax	Magnetic beads/KingFisher™ Flex Purification System
17304	MA	6	5	Denmark	A. m. mellifera+A. m. carnica		Worker	Pool	2 x 1/2 thorax	Magnetic beads/KingFisher™ Flex Purification System
17305	MA	4	0	Denmark	A. m. mellifera		Worker	Single	1/2 thorax	Magnetic beads/KingFisher™ Flex Purification System
17306	MA	2	0	Germany	A. m. carnica		Worker	Single	1/2 thorax	Magnetic beads/KingFisher™ Flex Purification System
17307	MA	2	0	Denmark	A. m. mellifera+A. m. carnica		Worker	Pool	2 x 1/2 thorax	Magnetic beads/KingFisher™ Flex Purification System
17308	MA	3	0	Denmark	A. m. mellifera		Worker	Single	1/2 thorax	Magnetic beads/KingFisher™ Flex Purification System
17309	MA	3	0	Denmark	A. m. mellifera		Worker	Single	1/2 thorax	Magnetic beads/KingFisher™ Flex Purification System
17310	MA	2	0	Denmark	Hybrid (A. m. mellifera x A. m. carnica)		Worker	Single	1/2 thorax	Magnetic beads/KingFisher™ Flex Purification System
17311	MA	4	2	Denmark	2 A. m. mellifera+Hybrid (A. m. mellifera x A. m. carnica)		Worker	Pool	3 x 1/2 thorax	Magnetic beads/KingFisher™ Flex Purification System
17312	MA	3	1	Denmark	A. m. mellifera		Worker	Single	1/2 thorax	Magnetic beads/KingFisher™ Flex Purification System
17313	MA	4	1	Denmark	A. m. mellifera		Worker	Single	1/2 thorax	Magnetic beads/KingFisher™ Flex Purification System
17314	MA	1	0	Denmark	Hybrid (A. m. mellifera x A. m. carnica)		Worker	Single	1/2 thorax	Magnetic beads/KingFisher™ Flex Purification System
17315	MA	6	5	Denmark	2 A. m. mellifera+Hybrid (A. m. mellifera x A. m. carnica)		Worker	Pool	3 x 1/2 thorax	Magnetic beads/KingFisher™ Flex Purification System
17316	MA	4	3	Germany	A. m. carnica		Worker	Single	1/2 thorax	Magnetic beads/KingFisher™ Flex Purification System
17317	MA	3	0	Germany	A. m. carnica		Worker	Single	1/2 thorax	Magnetic beads/KingFisher™ Flex Purification System
17318	MA	3	0	Denmark	Hybrid (A. m. mellifera x A. m. carnica)		Worker	Single	1/2 thorax	Magnetic beads/KingFisher™ Flex Purification System
17319	MA	7	5	Denmark	2 A. m. carnica+Hybrid (A. m. mellifera x A. m. carnica)		Worker	Pool	3 x 1/2 thorax	Magnetic beads/KingFisher™ Flex Purification System
17320	MA	2	0	Germany	A. m. carnica		Worker	Single	1/2 thorax	Magnetic beads/KingFisher™ Flex Purification System
17321	MA	3	1	Germany	A. m. carnica		Worker	Single	1/2 thorax	Magnetic beads/KingFisher™ Flex Purification System
17322	MA	1	0	Denmark	Hybrid (A. m. mellifera x A. m. carnica)		Worker	Single	1/2 thorax	Magnetic beads/KingFisher™ Flex Purification System
17323	MA	1	0	Denmark	2 A. m. carnica+Hybrid (A. m. mellifera x A. m. carnica)		Worker	Pool	3 x 1/2 thorax	Magnetic beads/KingFisher™ Flex Purification System
17324	MA	8	5	Denmark	A. m. mellifera		Worker	Single	1/2 thorax	Magnetic beads/KingFisher™ Flex Purification System
17325	MA	1	0	Denmark	A. m. mellifera		Worker	Single	1/2 thorax	Magnetic beads/KingFisher™ Flex Purification System
17326	MA	3	0	Denmark	A. m. mellifera		Worker	Single	1/2 thorax	Magnetic beads/KingFisher™ Flex Purification System
17327	MA	2	0	Denmark	Hybrid (A. m. mellifera x A. m. carnica)		Worker	Single	1/2 thorax	Magnetic beads/KingFisher™ Flex Purification System
17328	MA	3	1	Denmark	3 A. m. mellifera+Hybrid (A. m. mellifera x A. m. carnica)		Worker	Pool	4 x 1/2 thorax	Magnetic beads/KingFisher™ Flex Purification System
17329	MA	10	5	Denmark	A. m. mellifera		Worker	Single	1/2 thorax	Magnetic beads/KingFisher™ Flex Purification System
17330	MA	4	0	Denmark	A. m. mellifera		Worker	Single	1/2 thorax	Magnetic beads/KingFisher™ Flex Purification System
17331	MA	2	0	Denmark	A. m. mellifera		Worker	Single	1/2 thorax	Magnetic beads/KingFisher™ Flex Purification System
17332	MA	1	0	Denmark	Hybrid (A. m. mellifera x A. m. carnica)		Worker	Single	1/2 thorax	Magnetic beads/KingFisher™ Flex Purification System
17333	MA	3	3	Denmark	3 A. m. mellifera+Hybrid (A. m. mellifera x A. m. carnica)		Worker	Pool	4 x 1/2 thorax	Magnetic beads/KingFisher™ Flex Purification System
17334	MA	3	2	Germany	A. m. carnica		Worker	Single	1/2 thorax	Magnetic beads/KingFisher™ Flex Purification System
17335	MA	3	1	Germany	A. m. carnica		Worker	Single	1/2 thorax	Magnetic beads/KingFisher™ Flex Purification System
17336	MA	10	7	Germany	A. m. carnica		Worker	Single	1/2 thorax	Magnetic beads/KingFisher™ Flex Purification System
17337	MA	1	0	Denmark	Hybrid (A. m. mellifera x A. m. carnica)		Worker	Single	1/2 thorax	Magnetic beads/KingFisher™ Flex Purification System
17338	MA	3	1	Denmark	3 A. m. carnica+Hybrid (A. m. mellifera x A. m. carnica)		Worker	Pool	4 x 1/2 thorax	Magnetic beads/KingFisher™ Flex Purification System
17339	MA	2	0	Germany	A. m. carnica		Worker	Single	1/2 thorax	Magnetic beads/KingFisher™ Flex Purification System
17340	MA	3	2	Germany	A. m. carnica		Worker	Single	1/2 thorax	Magnetic beads/KingFisher™ Flex Purification System
17341	MA	6	4	Germany	A. m. carnica		Worker	Single	1/2 thorax	Magnetic beads/KingFisher™ Flex Purification System
17342	MA	1	0	Denmark	Hybrid (A. m. mellifera x A. m. carnica)		Worker	Single	1/2 thorax	Magnetic beads/KingFisher™ Flex Purification System
17343	MA	0	0	Denmark	3 A. m. carnica+Hybrid (A. m. mellifera x A. m. carnica)		Worker	Pool	4 x 1/2 thorax	Magnetic beads/KingFisher™ Flex Purification System
17344	MA	5	0	Denmark	A. m. mellifera		Worker	Single	1/2 thorax	Magnetic beads/KingFisher™ Flex Purification System
17345	MA	5	1	Denmark	A. m. mellifera		Worker	Single	1/2 thorax	Magnetic beads/KingFisher™ Flex Purification System
17346	MA	10	5	Denmark	A. m. mellifera		Worker	Single	1/2 thorax	Magnetic beads/KingFisher™ Flex Purification System
17347	MA	3	0	Denmark	A. m. mellifera		Worker	Single	1/2 thorax	Magnetic beads/KingFisher™ Flex Purification System
17348	MA	4	0	Denmark	A. m. mellifera		Worker	Single	1/2 thorax	Magnetic beads/KingFisher™ Flex Purification System
17349	MA	4	0	Denmark	A. m. mellifera		Worker	Single	1/2 thorax	Magnetic beads/KingFisher™ Flex Purification System
17350	MA	2	0	Denmark	A. m. mellifera		Worker	Single	1/2 thorax	Magnetic beads/KingFisher™ Flex Purification System
17351	MA	0	0	Denmark	Hybrid (A. m. mellifera x A. m. carnica)		Worker	Single	1/2 thorax	Magnetic beads/KingFisher™ Flex Purification System
17352	MA	3	0	Denmark	7 A. m. mellifera+Hybrid (A. m. mellifera x A. m. carnica)		Worker	Pool	8 x 1/2 thorax	Magnetic beads/KingFisher™ Flex Purification System
17353	MA	3	0	Denmark	A. m. mellifera		Worker	Single	1/2 thorax	Magnetic beads/KingFisher™ Flex Purification System
17354	MA	3	0	Denmark	A. m. mellifera		Worker	Single	1/2 thorax	Magnetic beads/KingFisher™ Flex Purification System
17355	MA	2	0	Denmark	A. m. mellifera		Worker	Single	1/2 thorax	Magnetic beads/KingFisher™ Flex Purification System
17356	MA	3	0	Denmark	A. m. mellifera		Worker	Single	1/2 thorax	Magnetic beads/KingFisher™ Flex Purification System
17357	MA	4	0	Denmark	A. m. mellifera		Worker	Single	1/2 thorax	Magnetic beads/KingFisher™ Flex Purification System
17358	MA	3	0	Denmark	A. m. mellifera		Worker	Single	1/2 thorax	Magnetic beads/KingFisher™ Flex Purification System
17359	MA	3	0	Denmark	A. m. mellifera		Worker	Single	1/2 thorax	Magnetic beads/KingFisher™ Flex Purification System
17360	MA	2	0	Denmark	Hybrid (A. m. mellifera x A. m. carnica)		Worker	Single	1/2 thorax	Magnetic beads/KingFisher™ Flex Purification System
17361	MA	3	1	Denmark	7 A. m. mellifera+Hybrid (A. m. mellifera x A. m. carnica)		Worker	Pool	8 x 1/2 thorax	Magnetic beads/KingFisher™ Flex Purification System
17362	MA	5	2	Denmark	Buckfast		Worker	Single	1/2 thorax	Magnetic beads/KingFisher™ Flex Purification System
17363	MA	1	0	Denmark	Hybrid (A. m. mellifera x A. m. carnica)		Worker	Single	1/2 thorax	Magnetic beads/KingFisher™ Flex Purification System
17364	MA	3	1	Denmark	Buckfast+Hybrid		Worker	Pool	2 x 1/2 thorax	Magnetic beads/KingFisher™ Flex Purification System
17365	MA	3	0	Denmark	Buckfast		Worker	Single	1/2 thorax	Magnetic beads/KingFisher™ Flex Purification System
17366	MA	0	0	Denmark	Hybrid (BuckxA. m. mellifera)		Worker	Single	1/2 thorax	Magnetic beads/KingFisher™ Flex Purification System
17367	MA	3	2	Denmark	Buckfast+Hybrid (BuckxA. m. mellifera)		Worker	Pool	2 x 1/2 thorax	Magnetic beads/KingFisher™ Flex Purification System
17368	MA	3	0	Denmark	Buckfast		Worker	Single	1/2 thorax	Magnetic beads/KingFisher™ Flex Purification System
17369	MA	1	0	Denmark	Hybrid (BuckxA. m. mellifera)		Worker	Single	1/2 thorax	Magnetic beads/KingFisher™ Flex Purification System
17370	MA	6	4	Denmark	Buckfast+Hybrid(BuckxA. m. mellifera)		Worker	Pool	2 x 1/2 thorax	Magnetic beads/KingFisher™ Flex Purification System
17371	MA	2	0	Denmark	Buckfast		Worker	Single	Thorax	Magnetic beads/KingFisher™ Flex Purification System
17372	MA	3	2	Denmark	Buckfast		Worker	Single	Thorax	Magnetic beads/KingFisher™ Flex Purification System
20_1	MA	2	0	France	A. m. mellifera	Unprotected	Worker	Single	Head	Phenol-chloroform
20_10	MA	3	1	France	A. m. mellifera	Unprotected	Worker	Single	Head	Phenol-chloroform
20_11	MA	3	1	France	A. m. mellifera	Unprotected	Worker	Single	Head	Phenol-chloroform
20_12	MA	3	1	France	A. m. mellifera	Unprotected	Worker	Single	Head	Phenol-chloroform
20_14	MA	5	1	France	A. m. mellifera	Unprotected	Worker	Single	Head	Phenol-chloroform
20_15	MA	3	1	France	A. m. mellifera	Unprotected	Worker	Single	Head	Phenol-chloroform
20_17	MA	3	1	France	A. m. mellifera	Unprotected	Worker	Single	Head	Phenol-chloroform
20_19	MA	1	1	France	A. m. mellifera	Unprotected	Worker	Single	Head	Phenol-chloroform
20_2	MA	5	2	France	A. m. mellifera	Unprotected	Worker	Single	Head	Phenol-chloroform
20_22	MA	3	0	France	A. m. mellifera	Unprotected	Worker	Single	Head	Phenol-chloroform
20_23	MA	3	0	France	A. m. mellifera	Unprotected	Worker	Single	Head	Phenol-chloroform
20_25	MA	4	1	France	A. m. mellifera	Unprotected	Worker	Single	Head	Phenol-chloroform
20_27	MA	3	0	France	A. m. mellifera	Unprotected	Worker	Single	Head	Phenol-chloroform
20_29	MA	3	0	France	A. m. mellifera	Unprotected	Worker	Single	Head	Phenol-chloroform
20_3	MA	2	0	France	A. m. mellifera	Unprotected	Worker	Single	Head	Phenol-chloroform
20_32	MA	7	3	France	A. m. mellifera	Unprotected	Worker	Single	Head	Phenol-chloroform
20_33	MA	5	1	France	A. m. mellifera	Unprotected	Worker	Single	Head	Phenol-chloroform
20_34	MA	3	0	France	A. m. mellifera	Unprotected	Worker	Single	Head	Phenol-chloroform
20_36	MA	4	1	France	A. m. mellifera	Unprotected	Worker	Single	Head	Phenol-chloroform
20_37	MA	4	2	France	A. m. mellifera	Unprotected	Worker	Single	Head	Phenol-chloroform
20_5	MA	4	0	France	A. m. mellifera	Unprotected	Worker	Single	Head	Phenol-chloroform
20_6	MA	3	0	France	A. m. mellifera	Unprotected	Worker	Single	Head	Phenol-chloroform
20_8	MA	3	0	France	A. m. mellifera	Unprotected	Worker	Single	Head	Phenol-chloroform
20_9	MA	3	2	France	A. m. mellifera	Unprotected	Worker	Single	Head	Phenol-chloroform
2683/2802 dil 0.5:20	MA	0	0		A. m. ligustica (0.5 µl) + A. m. mellifera (19.5 µl)		Drone	Pool	Thorax
2683/2802 dil 0.5:20	MA	0	0		A. m. ligustica (0.5 µl) + A. m. mellifera (19.5 µl)		Drone	Pool	Thorax
2683/2802 dil 0.5:20	MA	0	0		A. m. ligustica (0.5 µl) + A. m. mellifera (19.5 µl)		Drone	Pool	Thorax
2683/2802 dil 1:20	MA	0	0		A. m. ligustica (1 µl) + A. m. mellifera (19 µl)		Drone	Pool	Thorax
2683/2802 dil 1:20	MA	0	0		A. m. ligustica (1 µl) + A. m. mellifera (19 µl)		Drone	Pool	Thorax
2683/2802 dil 1:20	MA	0	0		A. m. ligustica (1 µl) + A. m. mellifera (19 µl)		Drone	Pool	Thorax
2683/2802 dil 10:20	MA	2	0		A. m. ligustica (10 µl) + A. m. mellifera (10µl)		Drone	Pool	Thorax
2683/2802 dil 10:20	MA	2	0		A. m. ligustica (10 µl) + A. m. mellifera (10µl)		Drone	Pool	Thorax
2683/2802 dil 2:20	MA	0	0		A. m. ligustica (2 µl) + A. m. mellifera (18 µl)		Drone	Pool	Thorax
2683/2802 dil 2:20	MA	1	0		A. m. ligustica (2 µl) + A. m. mellifera (18 µl)		Drone	Pool	Thorax
2683/2802 dil 5:20	MA	7	6		A. m. ligustica (5 µl) + A. m. mellifera (15 µl)		Drone	Pool	Thorax
2683/2802 dil 5:20	MA	0	0		A. m. ligustica (5 µl) + A. m. mellifera (15 µl)		Drone	Pool	Thorax
2704	MA, GG, WG	1	0	France	A. m. mellifera	Unprotected	Drone	Single	Thorax	Phenol-chloroform
2772	MA, GG, WG	2	0	Netherlands	A. m. mellifera	Protected	Drone	Single	Thorax	Phenol-chloroform
2780	MA, GG, WG	5	0	Scotland	A. m. mellifera	Protected	Drone	Single	Thorax	Phenol-chloroform
2781	MA, GG, WG	3	0	Norway	A. m. mellifera	Protected	Drone	Single	Thorax	Phenol-chloroform
2815	MA, GG, WG	3	0	Netherlands	A. m. mellifera	Protected	Drone	Single	Thorax	Phenol-chloroform
2827	MA, GG, WG	2	0	France	A. m. mellifera	Protected	Drone	Single	Thorax	Phenol-chloroform
2830	MA, GG, WG	3	0	Belgium	A. m. mellifera	Protected	Drone	Single	Thorax	Phenol-chloroform
45_11	MA	6	4	France	A. m. mellifera	Unprotected	Worker	Single	Head	Phenol-chloroform
45_12	MA	3	1	France	A. m. mellifera	Unprotected	Worker	Single	Head	Phenol-chloroform
45_13	MA	4	2	France	A. m. mellifera	Unprotected	Worker	Single	Head	Phenol-chloroform
45_14	MA	6	3	France	A. m. mellifera	Unprotected	Worker	Single	Head	Phenol-chloroform
45_15	MA	3	3	France	A. m. mellifera	Unprotected	Worker	Single	Head	Phenol-chloroform
45_16	MA	7	5	France	A. m. mellifera	Unprotected	Worker	Single	Head	Phenol-chloroform
45_17	MA	8	5	France	A. m. mellifera	Unprotected	Worker	Single	Head	Phenol-chloroform
45_18	MA	3	3	France	A. m. mellifera	Unprotected	Worker	Single	Head	Phenol-chloroform
45_19	MA	9	9	France	A. m. mellifera	Unprotected	Worker	Single	Head	Phenol-chloroform
45_20	MA	5	5	France	A. m. mellifera	Unprotected	Worker	Single	Head	Phenol-chloroform
45_21	MA	7	4	France	A. m. mellifera	Unprotected	Worker	Single	Head	Phenol-chloroform
45_22	MA	8	5	France	A. m. mellifera	Unprotected	Worker	Single	Head	Phenol-chloroform
45_23	MA	6	4	France	A. m. mellifera	Unprotected	Worker	Single	Head	Phenol-chloroform
45_24	MA	4	4	France	A. m. mellifera	Unprotected	Worker	Single	Head	Phenol-chloroform
45_25	MA	5	3	France	A. m. mellifera	Unprotected	Worker	Single	Head	Phenol-chloroform
45_26	MA	7	5	France	A. m. mellifera	Unprotected	Worker	Single	Head	Phenol-chloroform
45_27	MA	6	3	France	A. m. mellifera	Unprotected	Worker	Single	Head	Phenol-chloroform
45_28	MA	6	3	France	A. m. mellifera	Unprotected	Worker	Single	Head	Phenol-chloroform
45_39	MA	6	5	France	A. m. mellifera	Unprotected	Worker	Single	Head	Phenol-chloroform
45_45	MA	4	3	France	A. m. mellifera	Unprotected	Worker	Single	Head	Phenol-chloroform
45_48	MA	2	1	France	A. m. mellifera	Unprotected	Worker	Single	Head	Phenol-chloroform
45_49	MA	5	4	France	A. m. mellifera	Unprotected	Worker	Single	Head	Phenol-chloroform
45_55	MA	2	1	France	A. m. mellifera	Unprotected	Worker	Single	Head	Phenol-chloroform
45_92	MA	4	3	France	A. m. mellifera	Unprotected	Worker	Single	Head	Phenol-chloroform
61_421	MA	1	1	France	A. m. mellifera	Protected	Worker	Single	Head	Phenol-chloroform
61_422	MA	2	1	France	A. m. mellifera	Protected	Worker	Single	Head	Phenol-chloroform
61_423	MA	3	1	France	A. m. mellifera	Protected	Worker	Single	Head	Phenol-chloroform
61_424	MA	23	19	France	A. m. mellifera	Protected	Worker	Single	Head	Phenol-chloroform
61_425	MA	3	1	France	A. m. mellifera	Protected	Worker	Single	Head	Phenol-chloroform
61_426	MA	3	1	France	A. m. mellifera	Protected	Worker	Single	Head	Phenol-chloroform
61_427	MA	3	1	France	A. m. mellifera	Protected	Worker	Single	Head	Phenol-chloroform
61_428	MA	3	1	France	A. m. mellifera	Protected	Worker	Single	Head	Phenol-chloroform
61_429	MA	3	1	France	A. m. mellifera	Protected	Worker	Single	Head	Phenol-chloroform
61_430	MA	3	2	France	A. m. mellifera	Protected	Worker	Single	Head	Phenol-chloroform
61_431	MA	4	3	France	A. m. mellifera	Protected	Worker	Single	Head	Phenol-chloroform
61_432	MA	6	3	France	A. m. mellifera	Protected	Worker	Single	Head	Phenol-chloroform
61_433	MA	2	1	France	A. m. mellifera	Protected	Worker	Single	Head	Phenol-chloroform
61_434	MA	5	3	France	A. m. mellifera	Protected	Worker	Single	Head	Phenol-chloroform
61_435	MA	4	3	France	A. m. mellifera	Protected	Worker	Single	Head	Phenol-chloroform
61_436	MA	3	2	France	A. m. mellifera	Protected	Worker	Single	Head	Phenol-chloroform
61_437	MA	3	2	France	A. m. mellifera	Protected	Worker	Single	Head	Phenol-chloroform
61_438	MA	1	1	France	A. m. mellifera	Protected	Worker	Single	Head	Phenol-chloroform
61_439	MA	2	1	France	A. m. mellifera	Protected	Worker	Single	Head	Phenol-chloroform
61_440	MA	3	1	France	A. m. mellifera	Protected	Worker	Single	Head	Phenol-chloroform
61_441	MA	5	1	France	A. m. mellifera	Protected	Worker	Single	Head	Phenol-chloroform
61_442	MA	4	2	France	A. m. mellifera	Protected	Worker	Single	Head	Phenol-chloroform
61_443	MA	6	3	France	A. m. mellifera	Protected	Worker	Single	Head	Phenol-chloroform
61_444	MA	4	1	France	A. m. mellifera	Protected	Worker	Single	Head	Phenol-chloroform
78_169	MA	1	0	France	A. m. mellifera	Unprotected	Worker	Single	Head	Phenol-chloroform
78_170	MA	3	1	France	A. m. mellifera	Unprotected	Worker	Single	Head	Phenol-chloroform
78_171	MA	3	1	France	A. m. mellifera	Unprotected	Worker	Single	Head	Phenol-chloroform
78_173	MA	1	1	France	A. m. mellifera	Unprotected	Worker	Single	Head	Phenol-chloroform
78_174	MA	30	29	France	A. m. mellifera	Unprotected	Worker	Single	Head	Phenol-chloroform
78_175	MA	3	0	France	A. m. mellifera	Unprotected	Worker	Single	Head	Phenol-chloroform
78_177	MA	3	1	France	A. m. mellifera	Unprotected	Worker	Single	Head	Phenol-chloroform
78_178	MA	3	1	France	A. m. mellifera	Unprotected	Worker	Single	Head	Phenol-chloroform
78_180	MA	1	1	France	A. m. mellifera	Unprotected	Worker	Single	Head	Phenol-chloroform
78_181	MA	0	0	France	A. m. mellifera	Unprotected	Worker	Single	Head	Phenol-chloroform
78_184	MA	3	0	France	A. m. mellifera	Unprotected	Worker	Single	Head	Phenol-chloroform
78_185	MA	3	1	France	A. m. mellifera	Unprotected	Worker	Single	Head	Phenol-chloroform
78_186	MA	3	0	France	A. m. mellifera	Unprotected	Worker	Single	Head	Phenol-chloroform
78_187	MA	3	0	France	A. m. mellifera	Unprotected	Worker	Single	Head	Phenol-chloroform
78_189	MA	5	1	France	A. m. mellifera	Unprotected	Worker	Single	Head	Phenol-chloroform
78_191	MA	3	0	France	A. m. mellifera	Unprotected	Worker	Single	Head	Phenol-chloroform
78_192	MA	3	0	France	A. m. mellifera	Unprotected	Worker	Single	Head	Phenol-chloroform
78_194	MA	4	2	France	A. m. mellifera	Unprotected	Worker	Single	Head	Phenol-chloroform
78_195	MA	2	0	France	A. m. mellifera	Unprotected	Worker	Single	Head	Phenol-chloroform
78_196	MA	2	0	France	A. m. mellifera	Unprotected	Worker	Single	Head	Phenol-chloroform
78_197	MA	3	0	France	A. m. mellifera	Unprotected	Worker	Single	Head	Phenol-chloroform
78_199	MA	4	2	France	A. m. mellifera	Unprotected	Worker	Single	Head	Phenol-chloroform
78_201	MA	2	0	France	A. m. mellifera	Unprotected	Worker	Single	Head	Phenol-chloroform
78_202	MA	4	2	France	A. m. mellifera	Unprotected	Worker	Single	Head	Phenol-chloroform
AMMGTA_001	MA	3	1	England	A. m. mellifera	Unprotected	Worker	Single	Thorax + abdomen	CTAB
AMMGTA_002	MA	1	0	England	A. m. mellifera	Unprotected	Worker	Single	Thorax + abdomen	CTAB
AMMGTA_003	MA	2	0	England	A. m. mellifera	Unprotected	Worker	Single	Thorax + abdomen	CTAB
AMMGTA_004	MA	3	0	England	A. m. mellifera	Unprotected	Worker	Single	Thorax + abdomen	CTAB
AMMGTA_005	MA	0	0	England	A. m. mellifera	Unprotected	Worker	Single	Thorax + abdomen	CTAB
AMMGTA_006	MA	3	0	England	A. m. mellifera	Unprotected	Worker	Single	Thorax + abdomen	CTAB
AMMGTA_007	MA	2	0	England	A. m. mellifera	Unprotected	Worker	Single	Thorax + abdomen	CTAB
AMMGTA_008	MA	3	0	England	A. m. mellifera	Unprotected	Worker	Single	Thorax + abdomen	CTAB
AMMGTA_009	MA	3	2	England	A. m. mellifera	Unprotected	Worker	Single	Thorax + abdomen	CTAB
AMMGTA_010	MA	2	0	England	A. m. mellifera	Unprotected	Worker	Single	Thorax + abdomen	CTAB
AMMGTA_011	MA	2	0	Scotland	A. m. mellifera	Unprotected	Worker	Single	Thorax + abdomen	CTAB
AMMGTA_012	MA	3	0	Ireland	A. m. mellifera	Unprotected	Worker	Single	Thorax + abdomen	CTAB
AMMGTA_014	MA	3	0	Scotland	A. m. mellifera	Unprotected	Worker	Single	Thorax + abdomen	CTAB
AMMGTA_015	MA	4	1	Scotland	A. m. mellifera	Unprotected	Worker	Single	Thorax + abdomen	CTAB
AMMGTA_016	MA	2	0	Scotland	A. m. mellifera	Unprotected	Worker	Single	Thorax + abdomen	CTAB
AMMGTA_017	MA	7	4	Scotland	A. m. mellifera	Unprotected	Worker	Single	Thorax + abdomen	CTAB
AMMGTA_018	MA	4	2	Scotland	A. m. mellifera	Unprotected	Worker	Single	Thorax + abdomen	CTAB
AMMGTA_019	MA	3	0	Scotland	A. m. mellifera	Unprotected	Worker	Single	Thorax + abdomen	CTAB
AMMGTA_020	MA	3	0	Scotland	A. m. mellifera	Unprotected	Worker	Single	Thorax + abdomen	CTAB
AMMGTA_021	MA	1	0	Scotland	A. m. mellifera	Unprotected	Worker	Single	Thorax + abdomen	CTAB
AMMGTA_022	MA	2	0	Scotland	A. m. mellifera	Unprotected	Worker	Single	Thorax + abdomen	CTAB
AMMGTA_023	MA	1	0	Scotland	A. m. mellifera	Unprotected	Worker	Single	Thorax + abdomen	CTAB
AMMGTA_024	MA	3	0	Scotland	A. m. mellifera	Unprotected	Worker	Single	Thorax + abdomen	CTAB
AMMGTA_025	MA	3	0	Scotland	A. m. mellifera	Unprotected	Worker	Single	Thorax + abdomen	CTAB
AMMGTA_026	MA	3	0	Scotland	A. m. mellifera	Unprotected	Worker	Single	Thorax + abdomen	CTAB
AMMGTA_027	MA	6	2	Scotland	A. m. mellifera	Unprotected	Worker	Single	Thorax + abdomen	CTAB
AMMGTA_028	MA	2	0	Scotland	A. m. mellifera	Unprotected	Worker	Single	Thorax + abdomen	CTAB
AMMGTA_029	MA	2	0	Scotland	A. m. mellifera	Unprotected	Worker	Single	Thorax + abdomen	CTAB
AMMGTA_031	MA	31	Discarded	Scotland	A. m. mellifera	Unprotected	Worker	Single	Thorax + abdomen	CTAB
AMMGTA_038	MA	2	0	England	A. m. mellifera	Unprotected	Worker	Single	Thorax + abdomen	CTAB
AMMGTA_040	MA	1	0	England	A. m. mellifera	Unprotected	Worker	Single	Thorax + abdomen	CTAB
AMMGTA_044	MA	2	1	Scotland	A. m. mellifera	Unprotected	Worker	Single	Thorax + abdomen	CTAB
AMMGTA_047	MA	2	0	Scotland	A. m. mellifera	Unprotected	Worker	Single	Thorax + abdomen	CTAB
AMMGTA_049	MA	2	0	Scotland	A. m. mellifera	Protected	Worker	Single	Thorax + abdomen	CTAB
AMMGTA_058	MA	4	1	Scotland	A. m. mellifera	Unprotected	Worker	Single	Thorax + abdomen	CTAB
AMMGTA_061	MA	3	0	Scotland	A. m. mellifera	Unprotected	Worker	Single	Thorax + abdomen	CTAB
AMMGTA_062	MA	3	0	Scotland	A. m. mellifera	Unprotected	Worker	Single	Thorax + abdomen	CTAB
AMMGTA_063	MA	2	0	Scotland	A. m. mellifera	Unprotected	Worker	Single	Thorax + abdomen	CTAB
AMMGTA_064	MA	2	0	Scotland	A. m. mellifera	Unprotected	Worker	Single	Thorax + abdomen	CTAB
AMMGTA_065	MA	1	0	Scotland	A. m. mellifera	Unprotected	Worker	Single	Thorax + abdomen	CTAB
AMMGTA_066	MA	1	0	Scotland	A. m. mellifera	Unprotected	Worker	Single	Thorax + abdomen	CTAB
AMMGTA_067	MA	2	0	Scotland	A. m. mellifera	Unprotected	Worker	Single	Thorax + abdomen	CTAB
AMMGTA_068	MA	2	0	Scotland	A. m. mellifera	Unprotected	Worker	Single	Thorax + abdomen	CTAB
AMMGTA_069	MA	3	0	Scotland	A. m. mellifera	Unprotected	Worker	Single	Thorax + abdomen	CTAB
AMMGTA_070	MA	7	2	Scotland	A. m. mellifera	Unprotected	Worker	Single	Thorax + abdomen	CTAB
AMMGTA_071	MA	3	0	Scotland	A. m. mellifera	Unprotected	Worker	Single	Thorax + abdomen	CTAB
AMMGTA_072	MA	2	0	England	A. m. mellifera	Unprotected	Worker	Single	Thorax + abdomen	CTAB
AMMGTA_073	MA	2	0	England	A. m. mellifera	Unprotected	Worker	Single	Thorax + abdomen	CTAB
AMMGTA_074	MA	3	0	England	A. m. mellifera	Unprotected	Worker	Single	Thorax + abdomen	CTAB
AMMGTA_075	MA	2	0	England	A. m. mellifera	Unprotected	Worker	Single	Thorax + abdomen	CTAB
AMMGTA_076	MA	2	0	England	A. m. mellifera	Unprotected	Worker	Single	Thorax + abdomen	CTAB
AMMGTA_077	MA	1	0	England	A. m. mellifera	Unprotected	Worker	Single	Thorax + abdomen	CTAB
AMMGTA_078	MA	1	0	England	A. m. mellifera	Unprotected	Worker	Single	Thorax + abdomen	CTAB
AMMGTA_079	MA	3	0	England	A. m. mellifera	Unprotected	Worker	Single	Thorax + abdomen	CTAB
AMMGTA_080	MA	2	0	England	A. m. mellifera	Unprotected	Worker	Single	Thorax + abdomen	CTAB
AMMGTA_081	MA	3	0	Scotland	A. m. mellifera	Unprotected	Worker	Single	Thorax + abdomen	CTAB
AMMGTA_082	MA	3	0	Scotland	A. m. mellifera	Unprotected	Worker	Single	Thorax + abdomen	CTAB
AMMGTA_083	MA	2	0	Scotland	A. m. mellifera	Unprotected	Worker	Single	Thorax + abdomen	CTAB
AMMGTA_084	MA	3	0	Scotland	A. m. mellifera	Unprotected	Worker	Single	Thorax + abdomen	CTAB
AMMGTA_085	MA	2	0	Scotland	A. m. mellifera	Unprotected	Worker	Single	Thorax + abdomen	CTAB
AMMGTA_086	MA	3	0	Scotland	A. m. mellifera	Unprotected	Worker	Single	Thorax + abdomen	CTAB
AMMGTA_087	MA	3	0	Scotland	A. m. mellifera	Unprotected	Worker	Single	Thorax + abdomen	CTAB
AMMGTA_088	MA	1	0	Scotland	A. m. mellifera	Unprotected	Worker	Single	Thorax + abdomen	CTAB
AMMGTA_089	MA	1	0	Scotland	A. m. mellifera	Unprotected	Worker	Single	Thorax + abdomen	CTAB
AMMGTA_090	MA	2	0	Scotland	A. m. mellifera	Unprotected	Worker	Single	Thorax + abdomen	CTAB
AMMGTA_091	MA	3	0	Scotland	A. m. mellifera	Unprotected	Worker	Single	Thorax + abdomen	CTAB
AMMGTA_092	MA	3	1	Scotland	A. m. mellifera	Unprotected	Worker	Single	Thorax + abdomen	CTAB
AMMGTA_093	MA	3	0	England	A. m. mellifera	Unprotected	Worker	Single	Thorax + abdomen	CTAB
AMMGTA_094	MA	2	0	England	A. m. mellifera	Unprotected	Worker	Single	Thorax + abdomen	CTAB
AMMGTA_095	MA	2	0	England	A. m. mellifera	Unprotected	Worker	Single	Thorax + abdomen	CTAB
AMMGTA_096	MA	3	0	England	A. m. mellifera	Unprotected	Worker	Single	Thorax + abdomen	CTAB
AMMGTA_097	MA	2	0	England	A. m. mellifera	Unprotected	Worker	Single	Thorax + abdomen	CTAB
AMMGTA_098	MA	2	0	Wales	A. m. mellifera	Unprotected	Worker	Single	Thorax + abdomen	CTAB
AMMGTA_099	MA	3	0	Wales	A. m. mellifera	Unprotected	Worker	Single	Thorax + abdomen	CTAB
AMMGTA_100	MA	2	0	Wales	A. m. mellifera	Unprotected	Worker	Single	Thorax + abdomen	CTAB
AMMGTA_101	MA	2	0	Scotland	A. m. mellifera	Unprotected	Worker	Single	Thorax + abdomen	CTAB
AMMGTA_102	MA	3	0	Scotland	A. m. mellifera	Unprotected	Worker	Single	Thorax + abdomen	CTAB
AMMGTA_103	MA	2	0	Scotland	A. m. mellifera	Unprotected	Worker	Single	Thorax + abdomen	CTAB
AMMGTA_104	MA	3	0	Scotland	A. m. mellifera	Unprotected	Worker	Single	Thorax + abdomen	CTAB
AMMGTA_105	MA	3	0	Scotland	A. m. mellifera	Unprotected	Worker	Single	Thorax + abdomen	CTAB
AMMGTA_106	MA	3	0	Scotland	A. m. mellifera	Unprotected	Worker	Single	Thorax + abdomen	CTAB
AMMGTA_107	MA	3	0	Scotland	A. m. mellifera	Unprotected	Worker	Single	Thorax + abdomen	CTAB
AMMGTA_108	MA	4	0	Scotland	A. m. mellifera	Unprotected	Worker	Single	Thorax + abdomen	CTAB
AMMGTA_109	MA	5	3	England	A. m. mellifera	Unprotected	Worker	Pool of 16	Thoraces + abdomens	CTAB
AMMGTA_110	MA	3	0	Scotland	A. m. mellifera	Protected	Worker	Pool of 16	Thoraces + abdomens	CTAB
AMMGTA_111	MA	2	0	Scotland	Buckfast		Worker	Pool of 16	Thoraces + abdomens	CTAB
AMMGTA_112	MA	1	0	Scotland	A. m. carnica		Worker	Pool of 16	Thorax + abdomen	CTAB
AMMGTA_113	MA	3	0	England	A. m. mellifera	Unprotected	Worker	Single	Thorax + abdomen	CTAB
AMMGTA_114	MA	2	0	Scotland	A. m. mellifera	Protected	Worker	Single	Thorax + abdomen	CTAB
AMMGTA_115	MA	2	0	Scotland	Buckfast		Worker	Single	Thorax + abdomen	CTAB
AMMGTA_116	MA	0	0	Scotland	A. m. carnica		Worker	Single	Thorax + abdomen	CTAB
AMMGTA_117	MA	3	0	Scotland	A. m. mellifera	Unprotected	Worker	Single	Thorax + abdomen	CTAB
AMMGTA_118	MA	3	0	Scotland	A. m. mellifera	Unprotected	Worker	Single	Thorax + abdomen	CTAB
AMMGTA_119	MA	2	0	Scotland	A. m. mellifera	Unprotected	Worker	Single	Thorax + abdomen	CTAB
AMMGTA_200	MA	3	0	Scotland	A. m. mellifera	Unprotected	Worker	Single	Thorax + abdomen	CTAB
AMMGTA_201	MA	0	0	Scotland	A. m. carnica		Worker	Single	Thorax + abdomen	CTAB
B15G37	MA	4	0	Ireland	A. m. mellifera	Unprotected	Worker	Single	Hind legs	Omega bio-tek EZNA kit
B19G109	MA	4	0	Ireland	A. m. mellifera	Unprotected	Worker	Single	Hind legs	Omega bio-tek EZNA kit
B19G60	MA	3	0	Ireland	A. m. mellifera	Unprotected	Worker	Single	Hind legs	Omega bio-tek EZNA kit
B1G21	MA	31	Discarded	Ireland	A. m. mellifera	Unprotected	Worker	Single	Hind legs	Omega bio-tek EZNA kit
B20MO121	MA	5	0	Ireland	A. m. mellifera	Unprotected	Worker	Single	Hind legs	Omega bio-tek EZNA kit
B24RN131	MA	10	5	Ireland	A. m. mellifera	Unprotected	Worker	Single	Hind legs	Omega bio-tek EZNA kit
B27OY209	MA	3	0	Ireland	A. m. mellifera	Unprotected	Worker	Single	Hind legs	Omega bio-tek EZNA kit
B28KE181	MA	3	0	Ireland	A. m. mellifera	Unprotected	Worker	Single	Hind legs	Omega bio-tek EZNA kit
B29LH232	MA	3	0	Ireland	A. m. mellifera	Unprotected	Worker	Single	Hind legs	Omega bio-tek EZNA kit
B29LH233	MA	3	0	Ireland	A. m. mellifera	Unprotected	Worker	Single	Hind legs	Omega bio-tek EZNA kit
B2Am189	MA	3	0	Ireland	A. m. mellifera	Unprotected	Worker	Single	Hind legs	Omega bio-tek EZNA kit
B2Am191	MA	4	0	Ireland	A. m. mellifera	Unprotected	Worker	Single	Hind legs	Omega bio-tek EZNA kit
B2Am193	MA	3	0	Ireland	A. m. mellifera	Unprotected	Worker	Single	Hind legs	Omega bio-tek EZNA kit
B30D207	MA	4	0	Ireland	A. m. mellifera	Unprotected	Worker	Single	Hind legs	Omega bio-tek EZNA kit
B31LM195	MA	1	1	Ireland	A. m. mellifera	Unprotected	Worker	Single	Hind legs	Omega bio-tek EZNA kit
B32OY198	MA	4	0	Ireland	A. m. mellifera	Unprotected	Worker	Single	Hind legs	Omega bio-tek EZNA kit
B35KY231	MA	3	0	Ireland	A. m. mellifera	Unprotected	Worker	Single	Hind legs	Omega bio-tek EZNA kit
B38Dn218	MA	33	Discarded	Ireland	A. m. mellifera	Unprotected	Worker	Single	Hind legs	Omega bio-tek EZNA kit
B3WW211	MA	2	0	Ireland	A. m. mellifera	Unprotected	Worker	Single	Hind legs	Omega bio-tek EZNA kit
B42G222	MA	4	0	Ireland	A. m. mellifera	Unprotected	Worker	Single	Hind legs	Omega bio-tek EZNA kit
B44LS203	MA	3	0	Ireland	A. m. mellifera	Unprotected	Worker	Single	Hind legs	Omega bio-tek EZNA kit
B55Dy225	MA	3	0	Ireland	A. m. mellifera	Unprotected	Worker	Single	Hind legs	Omega bio-tek EZNA kit
B55Dy226	MA	3	0	Ireland	A. m. mellifera	Unprotected	Worker	Single	Hind legs	Omega bio-tek EZNA kit
B56SO224	MA	4	0	Ireland	A. m. mellifera	Unprotected	Worker	Single	Hind legs	Omega bio-tek EZNA kit
B63L183	MA	3	0	Ireland	A. m. mellifera	Unprotected	Worker	Single	Hind legs	Omega bio-tek EZNA kit
B68MN213	MA	5	0	Ireland	A. m. mellifera	Unprotected	Worker	Single	Hind legs	Omega bio-tek EZNA kit
B69Te216	MA	2	0	Ireland	A. m. mellifera	Unprotected	Worker	Single	Hind legs	Omega bio-tek EZNA kit
B70CN234	MA	3	1	Ireland	A. m. mellifera	Unprotected	Worker	Single	Hind legs	Omega bio-tek EZNA kit
B70CN235	MA	3	0	Ireland	A. m. mellifera	Unprotected	Worker	Single	Hind legs	Omega bio-tek EZNA kit
B7T227	MA	3	0	Ireland	A. m. mellifera	Unprotected	Worker	Single	Hind legs	Omega bio-tek EZNA kit
B7T228	MA	4	0	Ireland	A. m. mellifera	Unprotected	Worker	Single	Hind legs	Omega bio-tek EZNA kit
B7T229	MA	2	0	Ireland	A. m. mellifera	Unprotected	Worker	Single	Hind legs	Omega bio-tek EZNA kit
B7T230	MA	11	7	Ireland	A. m. mellifera	Unprotected	Worker	Single	Hind legs	Omega bio-tek EZNA kit
B8G48	MA	5	0	Ireland	A. m. mellifera	Unprotected	Worker	Single	Hind legs	Omega bio-tek EZNA kit
B9AH145	MA	5	0	Ireland	A. m. mellifera	Unprotected	Worker	Single	Hind legs	Omega bio-tek EZNA kit
F10G25	MA	5	0	Ireland	A. m. mellifera	Unprotected	Worker	Single	Hind legs	Omega bio-tek EZNA kit
F12R34	MA	2	0	Ireland	A. m. mellifera	Unprotected	Worker	Single	Hind legs	Omega bio-tek EZNA kit
F13R35	MA	3	0	Ireland	A. m. mellifera	Unprotected	Worker	Single	Hind legs	Omega bio-tek EZNA kit
F14G107	MA	2	0	Ireland	A. m. mellifera	Unprotected	Worker	Single	Hind legs	Omega bio-tek EZNA kit
F16G145	MA	5	0	Ireland	A. m. mellifera	Unprotected	Worker	Single	Hind legs	Omega bio-tek EZNA kit
F18G104	MA	2	0	Ireland	A. m. mellifera	Unprotected	Worker	Single	Hind legs	Omega bio-tek EZNA kit
F19D43	MA	3	0	Ireland	A. m. mellifera	Unprotected	Worker	Single	Hind legs	Omega bio-tek EZNA kit
F1T001	MA	4	0	Ireland	A. m. mellifera	Unprotected	Worker	Single	Hind legs	Omega bio-tek EZNA kit
F20CE153	MA	5	1	Ireland	A. m. mellifera	Unprotected	Worker	Single	Hind legs	Omega bio-tek EZNA kit
F21C44	MA	3	0	Ireland	A. m. mellifera	Unprotected	Worker	Single	Hind legs	Omega bio-tek EZNA kit
F27G125	MA	3	0	Ireland	A. m. mellifera	Unprotected	Worker	Single	Hind legs	Omega bio-tek EZNA kit
F29G165	MA	5	0	Ireland	A. m. mellifera	Unprotected	Worker	Single	Hind legs	Omega bio-tek EZNA kit
F2L3	MA	4	0	Ireland	A. m. mellifera	Unprotected	Worker	Single	Hind legs	Omega bio-tek EZNA kit
F30G222	MA	4	0	Ireland	A. m. mellifera	Unprotected	Worker	Single	Hind legs	Omega bio-tek EZNA kit
F32WX51	MA	1	0	Ireland	A. m. mellifera	Unprotected	Worker	Single	Hind legs	Omega bio-tek EZNA kit
F33KY53	MA	2	0	Ireland	A. m. mellifera	Unprotected	Worker	Single	Hind legs	Omega bio-tek EZNA kit
F34W54	MA	96	Discarded	Ireland	A. m. mellifera	Unprotected	Worker	Single	Hind legs	Omega bio-tek EZNA kit
F35CW55	MA	95	Discarded	Ireland	A. m. mellifera	Unprotected	Worker	Single	Hind legs	Omega bio-tek EZNA kit
F36C37	MA	98	Discarded	Ireland	A. m. mellifera	Unprotected	Worker	Single	Hind legs	Omega bio-tek EZNA kit
F37C59	MA	0	0	Ireland	A. m. mellifera	Unprotected	Worker	Single	Hind legs	Omega bio-tek EZNA kit
F38C60	MA	95	Discarded	Ireland	A. m. mellifera	Unprotected	Worker	Single	Hind legs	Omega bio-tek EZNA kit
F3CE5	MA	5	0	Ireland	A. m. mellifera	Unprotected	Worker	Single	Hind legs	Omega bio-tek EZNA kit
F41G205	MA	3	0	Ireland	A. m. mellifera	Unprotected	Worker	Single	Hind legs	Omega bio-tek EZNA kit
F45G170	MA	4	0	Ireland	A. m. mellifera	Unprotected	Worker	Single	Hind legs	Omega bio-tek EZNA kit
F47G187	MA	3	0	Ireland	A. m. mellifera	Unprotected	Worker	Single	Hind legs	Omega bio-tek EZNA kit
F48G188	MA	3	0	Ireland	A. m. mellifera	Unprotected	Worker	Single	Hind legs	Omega bio-tek EZNA kit
F4L7	MA	3	0	Ireland	A. m. mellifera	Unprotected	Worker	Single	Hind legs	Omega bio-tek EZNA kit
F51MO96	MA	4	0	Ireland	A. m. mellifera	Unprotected	Worker	Single	Hind legs	Omega bio-tek EZNA kit
F52D115	MA	3	1	Ireland	A. m. mellifera	Unprotected	Worker	Single	Hind legs	Omega bio-tek EZNA kit
F53LH116	MA	1	0	Ireland	A. m. mellifera	Unprotected	Worker	Single	Hind legs	Omega bio-tek EZNA kit
F54MN118	MA	2	0	Ireland	A. m. mellifera	Unprotected	Worker	Single	Hind legs	Omega bio-tek EZNA kit
F55MN119	MA	20	19	Ireland	A. m. mellifera	Unprotected	Worker	Single	Hind legs	Omega bio-tek EZNA kit
F56LS121	MA	6	1	Ireland	A. m. mellifera	Unprotected	Worker	Single	Hind legs	Omega bio-tek EZNA kit
F57OY123	MA	3	0	Ireland	A. m. mellifera	Unprotected	Worker	Single	Hind legs	Omega bio-tek EZNA kit
F5L13	MA	4	0	Ireland	A. m. mellifera	Unprotected	Worker	Single	Hind legs	Omega bio-tek EZNA kit
F8KE18	MA	6	2	Ireland	A. m. mellifera	Unprotected	Worker	Single	Hind legs	Omega bio-tek EZNA kit
F8KE20	MA	4	0	Ireland	A. m. mellifera	Unprotected	Worker	Single	Hind legs	Omega bio-tek EZNA kit
F9D21	MA	2	0	Ireland	A. m. mellifera	Unprotected	Worker	Single	Hind legs	Omega bio-tek EZNA kit
F9D22	MA	3	0	Ireland	A. m. mellifera	Unprotected	Worker	Single	Hind legs	Omega bio-tek EZNA kit
JH17A	MA	3	0	Ireland	A. m. mellifera	Unprotected	Worker	Single	Hind legs	Omega bio-tek EZNA kit
JH6A	MA	3	0	Ireland	A. m. mellifera	Unprotected	Worker	Single	Hind legs	Omega bio-tek EZNA kit
JLD3B	MA	3	0	Ireland	A. m. mellifera	Unprotected	Worker	Single	Hind legs	Omega bio-tek EZNA kit
JLLG4A	MA	3	0	Ireland	A. m. mellifera	Unprotected	Worker	Single	Hind legs	Omega bio-tek EZNA kit
M1	MA, WG	2	0	Switzerland	A. m. mellifera	Protected	Drone	Single	Pupae/larvae	Phenol-chloroform
M10	MA, WG	6	4	Switzerland	A. m. mellifera	Protected	Drone	Single	Pupae/larvae	Phenol-chloroform
M11	MA, WG	3	2	Switzerland	A. m. mellifera	Unprotected	Drone	Single	Pupae/larvae	Phenol-chloroform
M12	MA, WG	3	0	Switzerland	A. m. mellifera	Unprotected	Drone	Single	Pupae/larvae	Phenol-chloroform
M13	MA, WG	3	0	Switzerland	A. m. mellifera	Protected	Drone	Single	Pupae/larvae	Phenol-chloroform
M14	MA, WG	5	3	Switzerland	A. m. carnica		Drone	Single	Pupae/larvae	Phenol-chloroform
M15	MA, WG	3	0	Switzerland	A. m. mellifera	Unprotected	Drone	Single	Pupae/larvae	Phenol-chloroform
M16	MA	3	0	Switzerland	A. m. carnica		Drone	Single	Pupae/larvae	Phenol-chloroform
M17	MA	28	28	Switzerland	A. m. carnica		Drone	Single	Pupae/larvae	Phenol-chloroform
M18	MA, WG	3	1	Switzerland	A. m. mellifera	Protected	Drone	Single	Pupae/larvae	Phenol-chloroform
M19	MA, WG	3	2	Switzerland	A. m. carnica		Drone	Single	Pupae/larvae	Phenol-chloroform
M2	MA, WG	3	0	Switzerland	A. m. mellifera	Protected	Drone	Single	Pupae/larvae	Phenol-chloroform
M20	MA, WG	2	0	Switzerland	A. m. mellifera	Unprotected	Drone	Single	Pupae/larvae	Phenol-chloroform
M21	MA	30	29	Switzerland	A. m. carnica		Drone	Single	Pupae/larvae	Phenol-chloroform
M22	MA, WG	3	2	Switzerland	A. m. carnica		Drone	Single	Pupae/larvae	Phenol-chloroform
M23	MA, WG	2	0	Switzerland	A. m. mellifera	Unprotected	Drone	Single	Pupae/larvae	Phenol-chloroform
M24	MA, WG	2	0	Switzerland	A. m. mellifera	Unprotected	Drone	Single	Pupae/larvae	Phenol-chloroform
M25	MA, WG	3	1	Switzerland	A. m. mellifera	Unprotected	Drone	Single	Pupae/larvae	Phenol-chloroform
M26	MA, WG	3	0	Switzerland	A. m. mellifera	Protected	Drone	Single	Pupae/larvae	Phenol-chloroform
M27	MA, WG	9	5	Switzerland	A. m. carnica		Drone	Single	Pupae/larvae	Phenol-chloroform
M28	MA, WG	10	7	Switzerland	A. m. carnica		Drone	Single	Pupae/larvae	Phenol-chloroform
M3	MA, WG	4	1	Switzerland	A. m. mellifera	Protected	Drone	Single	Pupae/larvae	Phenol-chloroform
M33	MA	28	28	Switzerland	Buckfast		Drone	Single	Pupae/larvae	Phenol-chloroform
M34	MA	3	2	Switzerland	Buckfast		Drone	Single	Pupae/larvae	Phenol-chloroform
M35	MA	3	3	Switzerland	Buckfast		Drone	Single	Pupae/larvae	Phenol-chloroform
M36	MA	1	0	Switzerland	Buckfast		Drone	Single	Pupae/larvae	Phenol-chloroform
M4	MA, WG	5	1	Switzerland	A. m. mellifera	Protected	Drone	Single	Pupae/larvae	Phenol-chloroform
M5	MA, WG	3	0	Switzerland	A. m. mellifera	Protected	Drone	Single	Pupae/larvae	Phenol-chloroform
M6	MA, WG	3	1	Switzerland	A. m. mellifera	Unprotected	Drone	Single	Pupae/larvae	Phenol-chloroform
M7	MA, WG	5	1	Switzerland	A. m. mellifera	Unprotected	Drone	Single	Pupae/larvae	Phenol-chloroform
M8	MA, WG	2	0	Switzerland	A. m. mellifera	Protected	Drone	Single	Pupae/larvae	Phenol-chloroform
M9	MA, WG	3	1	Switzerland	A. m. mellifera	Unprotected	Drone	Single	Pupae/larvae	Phenol-chloroform
MNH14A	MA	4	0	Ireland	A. m. mellifera	Unprotected	Worker	Single	Hind legs	Omega bio-tek EZNA kit
MNH4A	MA	3	0	Ireland	A. m. mellifera	Unprotected	Worker	Single	Hind legs	Omega bio-tek EZNA kit
MNH5A	MA	4	0	Ireland	A. m. mellifera	Unprotected	Worker	Single	Hind legs	Omega bio-tek EZNA kit
NL9A	MA	3	0	Ireland	A. m. mellifera	Unprotected	Worker	Single	Hind legs	Omega bio-tek EZNA kit
PD3A	MA	3	0	Ireland	A. m. mellifera	Unprotected	Worker	Single	Hind legs	Omega bio-tek EZNA kit
PD6B	MA	3	0	Ireland	A. m. mellifera	Unprotected	Worker	Single	Hind legs	Omega bio-tek EZNA kit
PD9B	MA	3	0	Ireland	A. m. mellifera	Unprotected	Worker	Single	Hind legs	Omega bio-tek EZNA kit
PJC2B	MA	3	0	Ireland	A. m. mellifera	Unprotected	Worker	Single	Hind legs	Omega bio-tek EZNA kit
PJC3B	MA	3	0	Ireland	A. m. mellifera	Unprotected	Worker	Single	Hind legs	Omega bio-tek EZNA kit
PJC8A	MA	3	0	Ireland	A. m. mellifera	Unprotected	Worker	Single	Hind legs	Omega bio-tek EZNA kit
S1	MA	7	2	Switzerland	A. m. mellifera	Unprotected	Drone	Pool of 30	Larvae	Omega bio-tek EZNA kit
S10	MA	7	1	Switzerland	A. m. mellifera	Unprotected	Drone	Pool of 30	Larvae	Qiagen EZ1 DNA tissue kit
S11	MA	7	4	Switzerland	A. m. mellifera	Unprotected	Drone	Pool of 30	Larvae	Qiagen EZ1 DNA tissue kit
S12	MA	7	3	Switzerland	A. m. mellifera	Unprotected	Drone	Pool of 30	Antennae	Qiagen EZ1 DNA tissue kit
S13	MA	15	11	Switzerland	A. m. mellifera	Unprotected	Drone	Pool of 30	Antennae	Qiagen EZ1 DNA tissue kit
S14	MA	8	2	Switzerland	A. m. mellifera	Protected	Drone	Pool of 30	Larvae	Qiagen EZ1 DNA tissue kit
S15	MA	9	5	Switzerland	A. m. mellifera	Unprotected	Drone	Pool of 30	Larvae	Qiagen EZ1 DNA tissue kit
S16	MA	7	3	Switzerland	A. m. mellifera	Unprotected	Drone	Pool of 30	Larvae	Qiagen EZ1 DNA tissue kit
S17	MA	5	2	Switzerland	A. m. mellifera	Unprotected	Drone	Pool of 30	Larvae	Qiagen EZ1 DNA tissue kit
S18	MA	5	3	Switzerland	A. m. mellifera	Unprotected	Drone	Pool of 30	Antennae	Qiagen EZ1 DNA tissue kit
S19	MA	6	4	Switzerland	A. m. mellifera	Unprotected	Drone	Pool of 30	Larvae	Qiagen EZ1 DNA tissue kit
S2	MA	6	4	Switzerland	A. m. mellifera	Unprotected	Drone	Pool of 30	Antennae	Qiagen EZ1 DNA tissue kit
S20	MA	3	1	Switzerland	A. m. mellifera	Unprotected	Drone	Pool of 30	Larvae	Qiagen EZ1 DNA tissue kit
S21	MA	4	2	Switzerland	A. m. mellifera	Unprotected	Drone	Pool of 30	Antennae	Qiagen EZ1 DNA tissue kit
S22	MA	4	2	Switzerland	A. m. mellifera	Unprotected	Drone	Pool of 30	Antennae	Qiagen EZ1 DNA tissue kit
S23	MA	6	3	Switzerland	A. m. mellifera	Unprotected	Drone	Pool of 30	Larvae	Qiagen EZ1 DNA tissue kit
S24	MA	5	2	Switzerland	A. m. mellifera	Unprotected	Drone	Pool of 30	Larvae	Qiagen EZ1 DNA tissue kit
S25	MA	8	5	Switzerland	A. m. mellifera	Unprotected	Drone	Pool of 30	Antennae	Qiagen EZ1 DNA tissue kit
S26	MA	7	3	Switzerland	A. m. mellifera	Unprotected	Drone	Pool of 30	Antennae	Qiagen EZ1 DNA tissue kit
S27	MA	3	0	Switzerland	A. m. mellifera	Unprotected	Drone	Pool of 30	Antennae	Qiagen EZ1 DNA tissue kit
S28	MA	4	2	Switzerland	A. m. mellifera	Unprotected	Drone	Pool of 30	Antennae	Qiagen EZ1 DNA tissue kit
S29	MA	1	0	Switzerland	A. m. mellifera	Unprotected	Drone	Pool of 30	Antennae	Qiagen EZ1 DNA tissue kit
S3	MA	8	5	Switzerland	A. m. mellifera	Unprotected	Drone	Pool of 30	Antennae	Qiagen EZ1 DNA tissue kit
S30	MA	7	3	Switzerland	A. m. mellifera	Protected	Worker	Single	Larvae/pupae	Qiagen EZ1 DNA tissue kit
S31	MA	3	2	Switzerland	A. m. mellifera	Unprotected	Worker	Single	Larvae/pupae	Qiagen EZ1 DNA tissue kit
S32	MA	2	0	Switzerland	A. m. mellifera	Protected	Worker	Single	Larvae/pupae	Qiagen EZ1 DNA tissue kit
S33	MA	6	2	Switzerland	A. m. mellifera	Unprotected	Worker	Single	Larvae/pupae	Qiagen EZ1 DNA tissue kit
S34	MA	5	2	Switzerland	A. m. mellifera	Unprotected	Worker	Single	Larvae/pupae	Qiagen EZ1 DNA tissue kit
S35	MA	3	0	Switzerland	A. m. mellifera	Protected	Worker	Single	Larvae/pupae	Qiagen EZ1 DNA tissue kit
S36	MA	18	15	Switzerland	A. m. mellifera	Protected	Worker	Single	Larvae/pupae	Qiagen EZ1 DNA tissue kit
S37	MA	9	5	Switzerland	A. m. mellifera	Protected	Worker	Single	Larvae/pupae	Qiagen EZ1 DNA tissue kit
S38	MA	5	3	Switzerland	A. m. mellifera	Protected	Worker	Single	Larvae/pupae	Qiagen EZ1 DNA tissue kit
S39	MA	3	0	Switzerland	A. m. mellifera	Protected	Worker	Single	Larvae/pupae	Qiagen EZ1 DNA tissue kit
S4	MA	5	3	Switzerland	A. m. mellifera	Unprotected	Drone	Pool of 30	Antennae	Qiagen EZ1 DNA tissue kit
S40	MA	8	5	Switzerland	A. m. mellifera	Protected	Worker	Single	Larvae/pupae	Qiagen EZ1 DNA tissue kit
S41	MA	5	1	Switzerland	A. m. mellifera	Protected	Worker	Single	Larvae/pupae	Qiagen EZ1 DNA tissue kit
S42	MA	4	1	Switzerland	A. m. mellifera	Protected	Worker	Single	Larvae/pupae	Qiagen EZ1 DNA tissue kit
S43	MA	8	4	Switzerland	A. m. mellifera	Protected	Drone	Pool of 30	Larvae	Qiagen EZ1 DNA tissue kit
S44	MA	5	1	Switzerland	A. m. mellifera	Protected	Drone	Pool of 30	Larvae	Qiagen EZ1 DNA tissue kit
S45	MA	11	8	Switzerland	A. m. mellifera	Protected	Drone	Pool of 30	Larvae	Qiagen EZ1 DNA tissue kit
S46	MA	5	1	Switzerland	A. m. mellifera	Protected	Drone	Pool of 30	Larvae	Qiagen EZ1 DNA tissue kit
S47	MA	7	3	Switzerland	A. m. mellifera	Protected	Drone	Pool of 30	Larvae	Qiagen EZ1 DNA tissue kit
S48	MA	10	7	Switzerland	A. m. mellifera	Protected	Drone	Pool of 30	Larvae	Qiagen EZ1 DNA tissue kit
S49	MA	9	5	Switzerland	A. m. mellifera	Protected	Drone	Pool of 30	Larvae	Qiagen EZ1 DNA tissue kit
S5	MA	3	0	Switzerland	A. m. mellifera	Unprotected	Drone	Pool of 30	Larvae	Qiagen EZ1 DNA tissue kit
S50	MA	7	3	Switzerland	A. m. mellifera	Protected	Drone	Pool of 30	Larvae	Qiagen EZ1 DNA tissue kit
S51	MA	7	5	Switzerland	A. m. mellifera	Protected	Drone	Pool of 30	Larvae	Qiagen EZ1 DNA tissue kit
S52	MA	3	3	Switzerland	A. m. mellifera	Protected	Drone	Pool of 30	Larvae	Qiagen EZ1 DNA tissue kit
S53	MA	5	2	Switzerland	A. m. mellifera	Protected	Drone	Pool of 30	Antennae	Qiagen EZ1 DNA tissue kit
S54	MA	3	2	Switzerland	A. m. mellifera	Protected	Drone	Pool of 30	Larvae	Qiagen EZ1 DNA tissue kit
S55	MA	4	1	Switzerland	A. m. mellifera	Protected	Drone	Pool of 30	Larvae	Qiagen EZ1 DNA tissue kit
S56	MA	7	5	Switzerland	A. m. mellifera	Protected	Drone	Pool of 30	Larvae	Qiagen EZ1 DNA tissue kit
S6	MA	8	6	Switzerland	A. m. mellifera	Unprotected	Drone	Pool of 30	Larvae	Qiagen EZ1 DNA tissue kit
S7	MA	6	0	Switzerland	A. m. mellifera	Unprotected	Drone	Pool of 30	Larvae	Qiagen EZ1 DNA tissue kit
S8	MA	4	1	Switzerland	A. m. mellifera	Unprotected	Drone	Pool of 30	Larvae	Qiagen EZ1 DNA tissue kit
S9	MA	2	1	Switzerland	A. m. mellifera	Unprotected	Drone	Pool of 30	Larvae	Qiagen EZ1 DNA tissue kit
SK212A	MA	4	0	Ireland	A. m. mellifera	Unprotected	Worker	Single	Hind legs	Omega bio-tek EZNA kit
SK42A	MA	5	0	Ireland	A. m. mellifera	Unprotected	Worker	Single	Hind legs	Omega bio-tek EZNA kit
W16CE13	MA	5	1	Ireland	A. m. mellifera	Unprotected	Worker	Single	Hind legs	Omega bio-tek EZNA kit
W16DL3	MA	3	0	Ireland	A. m. mellifera	Unprotected	Worker	Single	Hind legs	Omega bio-tek EZNA kit
W16LM5	MA	3	0	Ireland	A. m. mellifera	Unprotected	Worker	Single	Hind legs	Omega bio-tek EZNA kit

## Sheet: TableS3
Table S3. Filtering criteria and number of SNPs filtered out.
Filtering criteria	# of SNPs
Heterozygous SNPs	3
Missing data > 20 %	7
Inconsistent genotypes	3

## Sheet: TableS4
Table S4. Number of SNPs per linkage group contained in the four SNPs assays (M1, M2, M3, M4) before (on the left) and after (on the right) the quality control step.
Linkage Group	M1	M2	M3	M4	M1+M2+M3+M4
LG1	1 |1	3 | 2	5 | 4	2 | 2	11 | 9
LG2	4 | 4	4 | 4	2 | 2	3 | 3	13 | 13
LG3	1 | 1	1 | 1	0 | 0	0 | 0	2 | 2
LG4	3 | 3	4 | 4	3 | 2	1 | 1	11 |10
LG5	4 | 4	0 | 0	1 | 1	0 | 0	5 | 5
LG6	4 | 4	6 | 6	2 | 2	0 | 0	12 |12
LG7	3 | 2	3 | 2	0 | 0	1 | 1	7 | 5
LG8	4 | 4	3 | 3	2 | 2	1 | 1	10 |10
LG9	3 | 3	2 | 2	1 | 1	2 | 2	8 | 8
LG10	1 | 1	2 | 2	4 | 4	2 | 2	9 | 9
LG11	2 | 1	2 | 2	4 | 4	6 | 5	14 | 12
LG12	2 | 1	1 | 0	1 | 1	1 | 1	5 | 3
LG13	2 | 2	1 | 1	1 | 1	0 | 0	4 | 4
LG14	1 | 0	1 | 1	2 | 2	2 | 2	6 | 5
LG15	0 | 0	2 | 2	2 | 2	2 | 2	6 | 6
LG16	3 | 3	0 | 0	0 | 0	1 | 1	4 | 4
Total	38 | 34	35 | 32	30 | 28	24 | 23	127 | 117

## Sheet: TableS5
Table S5. Q-values inferred from genome-wide SNPs, identified in whole genome (WG) sequences, and from the four SNP assays (M1, M2, M3, M4) for 38 individuals. Of these, 32 individuals were genotyped in the MassARRAY® MALDI-TOF platform and six were previously genotyped using the GoldenGate® Assay in the Illumina’s BeadArray platform (see Pinto, et al.13). Subspecies names were inferred from loca…
Sample ID	Subspecies	WG	M1	M2	M3	M4	M1+M3	M1+M2+M3	M1+M2+M3+M4
2704	A. m. mellifera	0	0	0	0	0	0	0	0
2772	A. m. mellifera	0	0	0	0	0	0	0	0
2780	A. m. mellifera	0	0	0	0	0	0	0	0
2781	A. m. mellifera	0	0	0	0	0	0	0	0
2815	A. m. mellifera	0	0	0	0	0	0	0	0
2827	A. m. mellifera	0	0	0	0	0	0	0	0
2830	A. m. mellifera	0	0	0	0	0	0	0	0
M24	A. m. mellifera	0	0.1818	0.1701	0.0581	0	0.119	0.1286	0.1142
M23	A. m. mellifera	0	0	0.2392	0.1758	0	0.0751	0.1368	0.1047
M25	A. m. mellifera	0	0	0	0.0963	0	0	0	0
M26	A. m. mellifera	0.0039	0.1259	0.0698	0	0	0.0467	0.0661	0
M1	A. m. mellifera	0.0972	0	0.3259	0.2095	0	0.1178	0.1911	0.1657
M2	A. m. mellifera	0.1148	0.0846	0.1438	0.1563	0.1949	0.1087	0.1229	0.1421
M3	A. m. mellifera	0.1285	0.1627	0.1708	0.1967	0.2021	0.1739	0.1736	0.1746
M4	A. m. mellifera	0.1421	0.1417	0.2347	0.0807	0.1894	0.1016	0.1425	0.1508
M5	A. m. mellifera	0.1426	0.1201	0.1092	0.1361	0.1428	0.1145	0.1087	0.1167
M6	A. m. mellifera	0.1498	0.1596	0.2268	0.2339	0	0.1866	0.2041	0.165
M7	A. m. mellifera	0.1616	0.2995	0	0.1393	0.2077	0.2238	0.1709	0.1762
M8	A. m. mellifera	0.1643	0.1494	0.049	0.1852	0.0758	0.1638	0.1358	0.1265
M9	A. m. mellifera	0.2032	0.2608	0.1568	0.5169	0.3148	0.3749	0.3143	0.3174
M10	A. m. mellifera	0.2376	0.1481	0.302	0.3826	0.1791	0.2505	0.2696	0.2518
M11	A. m. mellifera	0.2642	0.2306	0.3305	0.3243	0.1488	0.265	0.2851	0.2633
M12	A. m. mellifera	0.3121	0.4515	0.424	0.2144	0.1526	0.3399	0.3642	0.341
M13	A. m. mellifera	0.3955	0.3636	0.4753	0.3862	0.3437	0.3689	0.4061	0.3976
M14	A. m. carnica	0.4895	0.6234	0.5398	0.5595	0.4519	0.5926	0.578	0.5522
M15	A. m. mellifera	0.5611	0.5901	0.5968	0.5817	0.464	0.5825	0.5863	0.563
M18	A. m. mellifera	0.7889	1	0.7538	0.7029	0.5064	0.837	0.8081	0.7537
M19	A. m. carnica	0.8145	0.7993	1	0.7848	1	0.8021	0.8541	0.8721
M20	A. m. mellifera	0.8169	0.9031	0.8043	0.6844	0.695	0.8091	0.8065	0.7811
M22	A. m. carnica	1	0.8773	0.9908	1	1	0.9197	0.9206	1
M27	A. m. carnica	1	1	1	1	0.9072	1	1	1
M28	A. m. carnica	1	0.8617	1	0.9203	1	0.8857	0.9282	1
2722	A. m. carnica	1	1	1	1	1	1	1	1
2724	A. m. carnica	1	1	1	1	1	1	1	1
2680	A. m. ligustica	1	1	1	1	1	1	1	1
2685	A. m. ligustica	1	1	1	1	1	1	1	1
2690	A. m. ligustica	1	1	1	1	1	1	1	1
2691	A. m. ligustica	1	1	1	1	1	1	1	1

## Sheet:  TableS6
Table S6. Q-values inferred from the four SNP assays (M1, M2, M3, M4) for the offspring of the different crosses used in the validation test. The Q-value thresholds were >0.95 for A. m. carnica, <0.05 for A. m. mellifera and ~0.50 for the F1 hybrids.
Sample ID	Queen progenitor	Drone progenitor	Offspring	Q-value thresholds	Estimated Q-values
					M1	M2	M3	M4	M1+M3	M1+M2+M3	M1+M2+M3+M4
17281	A. m. mellifera	A. m. mellifera	A. m. mellifera	<0.05	0	0	0	0	0	0	0
17282	A. m. mellifera	A. m. carnica	Hybrid	0.50	0.4714	0.6363	0.4614	0.6575	0.467	0.5181	0.5503
17284	A. m. mellifera	A. m. mellifera	A. m. mellifera	<0.05	0.0423	0	0	0	0.0128	0	0
17285	A. m. mellifera	A. m. carnica	Hybrid	0.50	0.4397	0.5996	0.4843	0.4932	0.4599	0.5007	0.5019
17287	A. m. mellifera	A. m. mellifera	A. m. mellifera	<0.05	0	0	0	0	0	0	0
17288	A. m. mellifera	A. m. carnica	Hybrid	0.50	0.6033	0.625	0.4688	0.6231	0.5483	0.5698	0.5843
17290	A. m. carnica	A. m. carnica	A. m. carnica	>0.95	1	1	1	1	1	1	1
17291	A. m. mellifera	A. m. carnica	Hybrid	0.50	0.5174	0.6089	0.5428	0.6455	0.53	0.5545	0.5766
17293	A. m. carnica	A. m. carnica	A. m. carnica	>0.95	1	1	1	1	1	1	1
17294	A. m. mellifera	A. m. carnica	Hybrid	0.50	0.5186	0.5274	0.5834	0.5875	0.5485	0.5395	0.5524
17296	A. m. carnica	A. m. carnica	A. m. carnica	>0.95	1	1	0.9305	1	0.9627	0.9683	0.9753
17297	A. m. mellifera	A. m. carnica	Hybrid	0.50	0.5211	0.5616	0.5295	0.5468	0.5255	0.5348	0.5407
17299	A. m. mellifera	A. m. mellifera	A. m. mellifera	<0.05	0	0	0	0	0	0	0
17300	A. m. carnica	A. m. carnica	A. m. carnica	>0.95	0.9498	1	0.9584	0.961	0.9666	1	0.9982
17302	A. m. mellifera	A. m. mellifera	A. m. mellifera	<0.05	0	0	0	0.0022	0	0	0
17303	A. m. carnica	A. m. carnica	A. m. carnica	>0.95	0.9946	1	1	0.9656	1	1	1
17305	A. m. mellifera	A. m. mellifera	A. m. mellifera	<0.05	0.0066	0.051	0	0.0105	0	0.0253	0.0243
17306	A. m. carnica	A. m. carnica	A. m. carnica	>0.95	1	0.9822	1	1	1	1	1
17308	A. m. mellifera	A. m. mellifera	A. m. mellifera	<0.05	0	0	0	0	0	0	0
17309	A. m. mellifera	A. m. mellifera	A. m. mellifera	<0.05	0	0	0	0	0	0	0
17310	A. m. mellifera	A. m. carnica	Hybrid	0.50	0.5264	0.6136	0.4828	0.664	0.5091	0.5401	0.5687
17312	A. m. mellifera	A. m. mellifera	A. m. mellifera	<0.05	0	0	0	0	0	0	0
17313	A. m. mellifera	A. m. mellifera	A. m. mellifera	<0.05	0	0	0	0	0	0	0
17314	A. m. mellifera	A. m. carnica	Hybrid	0.50	0.5362	0.5894	0.5281	0.6634	0.5331	0.5486	0.5745
17316	A. m. carnica	A. m. carnica	A. m. carnica	>0.95	1	1	1	1	1	1	1
17317	A. m. carnica	A. m. carnica	A. m. carnica	>0.95	1	0.9492	1	1	1	0.9715	0.9936
17318	A. m. mellifera	A. m. carnica	Hybrid	0.50	0.4938	0.5432	0.4786	0.5947	0.4879	0.5034	0.5264
17320	A. m. carnica	A. m. carnica	A. m. carnica	>0.95	1	0.9007	1	1	1	1	1
17321	A. m. carnica	A. m. carnica	A. m. carnica	>0.95	0.9492	1	0.9825	1	0.9746	1	1
17322	A. m. mellifera	A. m. carnica	Hybrid	0.50	0.5034	0.589	0.5878	0.5435	0.5416	0.5536	0.5547
17324	A. m. mellifera	A. m. mellifera	A. m. mellifera	<0.05	0	0	0	0	0	0	0
17325	A. m. mellifera	A. m. mellifera	A. m. mellifera	<0.05	0	0	0	0	0	0	0
17326	A. m. mellifera	A. m. mellifera	A. m. mellifera	<0.05	0	0.0261	0.0675	0	0	0	0
17327	A. m. mellifera	A. m. carnica	Hybrid	0.50	0.522	0.6127	0.565	0.6473	0.5418	0.5624	0.5833
17329	A. m. mellifera	A. m. mellifera	A. m. mellifera	<0.05	0.0246	0	0.0596	0	0.0354	0.0258	0.0108
17330	A. m. mellifera	A. m. mellifera	A. m. mellifera	<0.05	0	0	0	0	0	0	0
17331	A. m. mellifera	A. m. mellifera	A. m. mellifera	<0.05	0	0	0	0	0	0	0
17332	A. m. mellifera	A. m. carnica	Hybrid	0.50	0.3595	0.563	0.4677	0.5533	0.4065	0.4532	0.4759
17334	A. m. carnica	A. m. carnica	A. m. carnica	>0.95	1	1	1	1	1	1	1
17335	A. m. carnica	A. m. carnica	A. m. carnica	>0.95	1	1	1	1	1	1	1
17336	A. m. carnica	A. m. carnica	A. m. carnica	>0.95	1	1	1	1	1	1	1
17337	A. m. mellifera	A. m. carnica	Hybrid	0.50	0.5205	0.5355	0.5835	0.5875	0.5497	0.5424	0.5545
17339	A. m. carnica	A. m. carnica	A. m. carnica	>0.95	1	1	1	0.9376	1	1	1
17340	A. m. carnica	A. m. carnica	A. m. carnica	>0.95	0.8968	1	0.9821	1	0.9503	0.9666	0.9776
17341	A. m. carnica	A. m. carnica	A. m. carnica	>0.95	0.9367	0.8926	1	0.9239	0.9963	0.9606	0.9545
17342	A. m. mellifera	A. m. carnica	Hybrid	0.50	0.5212	0.6111	0.5638	0.5776	0.5416	0.5601	0.5668
17344	A. m. mellifera	A. m. mellifera	A. m. mellifera	<0.05	0.0064	0	0.0419	0.0174	0.0153	0.0029	0.0046
17345	A. m. mellifera	A. m. mellifera	A. m. mellifera	<0.05	0	0	0	0	0	0	0
17346	A. m. mellifera	A. m. mellifera	A. m. mellifera	<0.05	0	0	0	0	0	0	0
17347	A. m. mellifera	A. m. mellifera	A. m. mellifera	<0.05	0	0	0.0498	0	0.0195	0	0
17348	A. m. mellifera	A. m. mellifera	A. m. mellifera	<0.05	0.0546	0	0	0.0222	0.012	0	0
17349	A. m. mellifera	A. m. mellifera	A. m. mellifera	<0.05	0	0	0	0	0	0	0
17350	A. m. mellifera	A. m. mellifera	A. m. mellifera	<0.05	0.0512	0	0	0	0	0	0
17351	A. m. mellifera	A. m. carnica	Hybrid	0.50	0.5363	0.5892	0.569	0.689	0.5513	0.5609	0.5918
17353	A. m. mellifera	A. m. mellifera	A. m. mellifera	<0.05	0	0	0	0	0	0	0
17354	A. m. mellifera	A. m. mellifera	A. m. mellifera	<0.05	0	0	0	0	0	0	0
17355	A. m. mellifera	A. m. mellifera	A. m. mellifera	<0.05	0	0	0	0	0	0	0
17356	A. m. mellifera	A. m. mellifera	A. m. mellifera	<0.05	0	0	0	0	0	0	0
17357	A. m. mellifera	A. m. mellifera	A. m. mellifera	<0.05	0	0.0663	0	0	0	0	0
17358	A. m. mellifera	A. m. mellifera	A. m. mellifera	<0.05	0	0	0	0	0	0	0
17359	A. m. mellifera	A. m. mellifera	A. m. mellifera	<0.05	0.0283	0	0	0	0	0	0
17360	A. m. mellifera	A. m. carnica	Hybrid	0.50	0.5641	0.6636	0.5173	0.7291	0.5461	0.5817	0.6158

## Sheet: TableS7
Table S7. Q-values inferred from the expected genotype (as determined by the SNPs called individually in the drone samples 2683 and 2802) and the called genotypes obtained for the DNA pools (dilution ratios of 10:20, 5:40, 2:20, 1:20, 2:20, 0.5:20) using the four SNP assays (117 SNPs), the two best assays M1+M3 (62 SNPs) and the 29 cross-detected SNPs. Despite the considerably lower number of SNP…
Sample	Q-values
	M1+M2+M3+M4	M1+M3	29 SNPs
A. m. ligustica (2683)	1	1	1
A. m. mellifera (2802)	0	0	0
Expected genotype	0.4254	0.4439	0.5
10:20	0.4541	0.4712	0.5
10:20	0.458	0.4748	0.5
5:20	0.4178	0.4427	0.5
5:20	0.429	0.4553	0.5
2:20	0.3651	0.4107	0.5
2:20	0.3253	0.3602	0.5
1:20	0.0851	0.097	0.5
1:20	0	0	0.5
1:20	0.2005	0.2299	0.5
0.5:20	0	0	0.5
0.5:20	0	0	0.5
0.5:20	0	0	0.5

## Sheet: TableS8
Table S8. Q-values inferred from the expected and called genotypes obtained for the 22 tissue pools called using the four assays (117 SNPs), the two best assays M1+M3 (62 SNPs), and the 29 cross-detected SNPs identified in the pooled-DNA experiment. The expected genotypes were inferred for the 117 SNP loci from the calls obtained for the single workers. The Q-values inferred from the expected gen…
Sample ID	Pools	Expected Q-values 117 SNPs	Estimated Q-values
			117 SNPs	62 SNPs	29 SNPs
17283	A. m. mellifera+Hybrid	0.4804	0.4945	0.4253	0.5476
17286	A. m. mellifera+Hybrid	0.455	0.4367	0.404	0.431
17289	A. m. mellifera+Hybrid	0.4612	0.4804	0.4575	0.481
17311	2 A. m. mellifera+Hybrid	0.4678	0.3776	0.3155	0.4624
17315	2 A. m. mellifera+Hybrid	0.4911	0.3489	0.2666	0.3624
17328	3 A. m. mellifera+Hybrid	0.4861	0.372	0.3017	0.4815
17333	3 A. m. mellifera+Hybrid	0.4392	0.3561	0.2753	0.3572
17352	7 A. m. mellifera+Hybrid	0.5064	0.2593	0.201	0.2717
17361	7 A. m. mellifera+Hybrid	0.4928	0.1662	0.1021	0.154
17301	A. m. mellifera+A. m. carnica	0.5506	0.364	0.3289	0.3933
17304	A. m. mellifera+A. m. carnica	0.5299	0.5402	0.4917	0.5742
17307	A. m. mellifera+A. m. carnica	0.5302	0.5695	0.5353	0.5619
17292	A. m. carnica+Hybrid	0.6603	0.6808	0.6345	0.7136
17295	A. m. carnica+Hybrid	0.6431	0.6535	0.6362	0.6342
17298	A. m. carnica+Hybrid	0.662	0.6624	0.6123	0.6464
17319	2 A. m. carnica+Hybrid	0.6195	0.7457	0.7111	0.7242
17323	2 A. m. carnica+Hybrid	0.6247	0.6905	0.6722	0.6464
17338	3 A. m. carnica+Hybrid	0.6223	0.8083	0.816	0.6896
17343	3 A. m. carnica+Hybrid	0.6268	0.6355	0.5851	0.589
17364	Buckfast+Hybrid	0.5904	0.6078	0.6269	0.5803
17367	Buckfast+Hybrid	0.6115	0.6145	0.6056	0.571
17370	Buckfast+Hybrid	0.6234	0.6624	0.6608	0.5636

## Sheet: TableS9
Table S9. Q-values (individual values, mean, and standard deviation) inferred from the four assays (117 SNPs) by ADMIXTURE for colonies of varying ancestry sampled across Europe, as shown in Fig. 1. Each sample represents a single individual and colony. Samples of A. m. mellifera were collected from colonies in protected and unprotected apiaries. A total of nine A. m. carnica and seven A. m. ligu…
Sample ID	Country	Subspecies	A. m. mellifera apiary status	Q-values
2830	Belgium	A. m. mellifera	Protected	0.0231
2832	Belgium	A. m. mellifera	Protected	0.0425
2833	Belgium	A. m. mellifera	Protected	0.1109
Mean				0.0588333
SD				0.0461226
2756	Denmark	A. m. mellifera	Protected	0.0135
2748	Denmark	A. m. mellifera	Protected	0.072
2757	Denmark	A. m. mellifera	Protected	0.1053
2747	Denmark	A. m. mellifera	Protected	0.1091
2758	Denmark	A. m. mellifera	Protected	0.1345
2746	Denmark	A. m. mellifera	Protected	0.1663
2760	Denmark	A. m. mellifera	Protected	0.1812
2744	Denmark	A. m. mellifera	Protected	0.2005
2745	Denmark	A. m. mellifera	Protected	0.3464
Mean				0.147644
SD				0.0941673
AMMGTA_074	England	A. m. mellifera	Unprotected	0.0605
AMMGTA_096	England	A. m. mellifera	Unprotected	0.0673
2898	England	A. m. mellifera	Unprotected	0.1167
2899	England	A. m. mellifera	Unprotected	0.1178
2895	England	A. m. mellifera	Unprotected	0.1221
AMMGTA_040	England	A. m. mellifera	Unprotected	0.147
AMMGTA_073	England	A. m. mellifera	Unprotected	0.1572
AMMGTA_079	England	A. m. mellifera	Unprotected	0.1705
AMMGTA_038	England	A. m. mellifera	Unprotected	0.172
AMMGTA_077	England	A. m. mellifera	Unprotected	0.1739
AMMGTA_008	England	A. m. mellifera	Unprotected	0.1748
2902	England	A. m. mellifera	Unprotected	0.1857
AMMGTA_010	England	A. m. mellifera	Unprotected	0.1864
2901	England	A. m. mellifera	Unprotected	0.1888
AMMGTA_094	England	A. m. mellifera	Unprotected	0.1967
AMMGTA_078	England	A. m. mellifera	Unprotected	0.2
2897	England	A. m. mellifera	Unprotected	0.2197
AMMGTA_097	England	A. m. mellifera	Unprotected	0.2211
AMMGTA_001	England	A. m. mellifera	Unprotected	0.2257
AMMGTA_004	England	A. m. mellifera	Unprotected	0.235
2896	England	A. m. mellifera	Unprotected	0.2371
AMMGTA_095	England	A. m. mellifera	Unprotected	0.2409
AMMGTA_080	England	A. m. mellifera	Unprotected	0.242
AMMGTA_113	England	A. m. mellifera	Unprotected	0.253
AMMGTA_093	England	A. m. mellifera	Unprotected	0.2651
AMMGTA_007	England	A. m. mellifera	Unprotected	0.2777
AMMGTA_006	England	A. m. mellifera	Unprotected	0.3037
AMMGTA_072	England	A. m. mellifera	Unprotected	0.3536
2900	England	A. m. mellifera	Unprotected	0.3628
AMMGTA_075	England	A. m. mellifera	Unprotected	0.3812
AMMGTA_003	England	A. m. mellifera	Unprotected	0.3891
AMMGTA_009	England	A. m. mellifera	Unprotected	0.4267
AMMGTA_005	England	A. m. mellifera	Unprotected	0.4544
AMMGTA_076	England	A. m. mellifera	Unprotected	0.4646
AMMGTA_002	England	A. m. mellifera	Unprotected	0.5198
Mean				0.24316
SD				0.11353
2834	France	A. m. mellifera	Protected	0
2827	France	A. m. mellifera	Protected	0.0027
2838	France	A. m. mellifera	Protected	0.0234
2837	France	A. m. mellifera	Protected	0.024
2836	France	A. m. mellifera	Protected	0.0544
2835	France	A. m. mellifera	Protected	0.0714
2826	France	A. m. mellifera	Protected	0.085
61_440	France	A. m. mellifera	Protected	0.0927
2829	France	A. m. mellifera	Protected	0.1415
61_444	France	A. m. mellifera	Protected	0.1519
61_443	France	A. m. mellifera	Protected	0.157
61_426	France	A. m. mellifera	Protected	0.1671
61_441	France	A. m. mellifera	Protected	0.1915
61_438	France	A. m. mellifera	Protected	0.2103
61_429	France	A. m. mellifera	Protected	0.2191
61_428	France	A. m. mellifera	Protected	0.2338
61_442	France	A. m. mellifera	Protected	0.2346
61_425	France	A. m. mellifera	Protected	0.237
61_439	France	A. m. mellifera	Protected	0.2388
61_430	France	A. m. mellifera	Protected	0.244
61_427	France	A. m. mellifera	Protected	0.2494
61_431	France	A. m. mellifera	Protected	0.2729
61_432	France	A. m. mellifera	Protected	0.2743
2831	France	A. m. mellifera	Protected	0.3034
61_421	France	A. m. mellifera	Protected	0.3065
61_424	France	A. m. mellifera	Protected	0.3085
61_435	France	A. m. mellifera	Protected	0.3309
2828	France	A. m. mellifera	Protected	0.3452
61_423	France	A. m. mellifera	Protected	0.3626
61_422	France	A. m. mellifera	Protected	0.3631
61_437	France	A. m. mellifera	Protected	0.3667
61_436	France	A. m. mellifera	Protected	0.4645
61_434	France	A. m. mellifera	Protected	0.5232
61_433	France	A. m. mellifera	Protected	0.5575
Mean				0.229674
SD				0.109006
20_12	France	A. m. mellifera	Unprotected	0
20_15	France	A. m. mellifera	Unprotected	0
20_23	France	A. m. mellifera	Unprotected	0
20_25	France	A. m. mellifera	Unprotected	0
20_36	France	A. m. mellifera	Unprotected	0
20_8	France	A. m. mellifera	Unprotected	0
45_22	France	A. m. mellifera	Unprotected	0
2704	France	A. m. mellifera	Unprotected	0
20_22	France	A. m. mellifera	Unprotected	0.0003
20_34	France	A. m. mellifera	Unprotected	0.0037
20_32	France	A. m. mellifera	Unprotected	0.0059
20_29	France	A. m. mellifera	Unprotected	0.0093
20_10	France	A. m. mellifera	Unprotected	0.0109
20_5	France	A. m. mellifera	Unprotected	0.012
20_14	France	A. m. mellifera	Unprotected	0.0121
20_1	France	A. m. mellifera	Unprotected	0.0131
78_191	France	A. m. mellifera	Unprotected	0.0138
20_3	France	A. m. mellifera	Unprotected	0.0167
20_2	France	A. m. mellifera	Unprotected	0.0172
20_11	France	A. m. mellifera	Unprotected	0.0184
78_184	France	A. m. mellifera	Unprotected	0.0273
78_189	France	A. m. mellifera	Unprotected	0.0297
78_181	France	A. m. mellifera	Unprotected	0.0313
78_177	France	A. m. mellifera	Unprotected	0.037
20_27	France	A. m. mellifera	Unprotected	0.0375
20_33	France	A. m. mellifera	Unprotected	0.0414
45_23	France	A. m. mellifera	Unprotected	0.0498
45_28	France	A. m. mellifera	Unprotected	0.0512
78_169	France	A. m. mellifera	Unprotected	0.0515
45_25	France	A. m. mellifera	Unprotected	0.0538
78_187	France	A. m. mellifera	Unprotected	0.0552
45_17	France	A. m. mellifera	Unprotected	0.0554
20_37	France	A. m. mellifera	Unprotected	0.0575
78_201	France	A. m. mellifera	Unprotected	0.0639
45_14	France	A. m. mellifera	Unprotected	0.0655
78_192	France	A. m. mellifera	Unprotected	0.0682
78_175	France	A. m. mellifera	Unprotected	0.0689
20_6	France	A. m. mellifera	Unprotected	0.0691
45_27	France	A. m. mellifera	Unprotected	0.073
78_185	France	A. m. mellifera	Unprotected	0.0731
78_170	France	A. m. mellifera	Unprotected	0.0769
78_195	France	A. m. mellifera	Unprotected	0.0925
78_199	France	A. m. mellifera	Unprotected	0.0936
78_173	France	A. m. mellifera	Unprotected	0.0998
45_13	France	A. m. mellifera	Unprotected	0.1
78_171	France	A. m. mellifera	Unprotected	0.1005
45_21	France	A. m. mellifera	Unprotected	0.1091
20_9	France	A. m. mellifera	Unprotected	0.1099
45_26	France	A. m. mellifera	Unprotected	0.1124
20_17	France	A. m. mellifera	Unprotected	0.1325
78_174	France	A. m. mellifera	Unprotected	0.1412
78_197	France	A. m. mellifera	Unprotected	0.1497
78_196	France	A. m. mellifera	Unprotected	0.154
78_202	France	A. m. mellifera	Unprotected	0.1551
78_186	France	A. m. mellifera	Unprotected	0.1951
78_178	France	A. m. mellifera	Unprotected	0.1975
2703	France	A. m. mellifera	Unprotected	0.2411
45_11	France	A. m. mellifera	Unprotected	0.2833
45_12	France	A. m. mellifera	Unprotected	0.2871
45_24	France	A. m. mellifera	Unprotected	0.327
20_19	France	A. m. mellifera	Unprotected	0.4429
45_19	France	A. m. mellifera	Unprotected	0.4529
45_39	France	A. m. mellifera	Unprotected	0.4568
78_194	France	A. m. mellifera	Unprotected	0.4657
2702	France	A. m. mellifera	Unprotected	0.5024
78_180	France	A. m. mellifera	Unprotected	0.5224
45_55	France	A. m. mellifera	Unprotected	0.5974
2701	France	A. m. mellifera	Unprotected	0.6031
45_92	France	A. m. mellifera	Unprotected	0.6069
2698	France	A. m. mellifera	Unprotected	0.6495
45_18	France	A. m. mellifera	Unprotected	0.8534
45_45	France	A. m. mellifera	Unprotected	0.8623
45_20	France	A. m. mellifera	Unprotected	0.8872
45_16	France	A. m. mellifera	Unprotected	0.8944
45_49	France	A. m. mellifera	Unprotected	0.895
45_48	France	A. m. mellifera	Unprotected	0.9037
45_15	France	A. m. mellifera	Unprotected	0.9461
Mean				0.206417
SD				0.216775
PD6B	Ireland	A. m. mellifera	Unprotected	0
PJC8A	Ireland	A. m. mellifera	Unprotected	0
F33KY53	Ireland	A. m. mellifera	Unprotected	0
B7T227	Ireland	A. m. mellifera	Unprotected	0
B7T228	Ireland	A. m. mellifera	Unprotected	0
B7T229	Ireland	A. m. mellifera	Unprotected	0
B63L183	Ireland	A. m. mellifera	Unprotected	0
F4L7	Ireland	A. m. mellifera	Unprotected	0
JLLG4A	Ireland	A. m. mellifera	Unprotected	0
F3CE5	Ireland	A. m. mellifera	Unprotected	0
B44LS203	Ireland	A. m. mellifera	Unprotected	0
F29G165	Ireland	A. m. mellifera	Unprotected	0
F30G222	Ireland	A. m. mellifera	Unprotected	0
F27G125	Ireland	A. m. mellifera	Unprotected	0
F10G25	Ireland	A. m. mellifera	Unprotected	0
F19D43	Ireland	A. m. mellifera	Unprotected	0
F14G107	Ireland	A. m. mellifera	Unprotected	0
F47G187	Ireland	A. m. mellifera	Unprotected	0
B27OY209	Ireland	A. m. mellifera	Unprotected	0
F9D21	Ireland	A. m. mellifera	Unprotected	0
F48G188	Ireland	A. m. mellifera	Unprotected	0
B15G37	Ireland	A. m. mellifera	Unprotected	0
F13R35	Ireland	A. m. mellifera	Unprotected	0
B70CN235	Ireland	A. m. mellifera	Unprotected	0
SK42A	Ireland	A. m. mellifera	Unprotected	0
JH6A	Ireland	A. m. mellifera	Unprotected	0
F41G205	Ireland	A. m. mellifera	Unprotected	0.0001
MNH4A	Ireland	A. m. mellifera	Unprotected	0.0006
B35KY231	Ireland	A. m. mellifera	Unprotected	0.0028
PJC3B	Ireland	A. m. mellifera	Unprotected	0.0036
PD3A	Ireland	A. m. mellifera	Unprotected	0.0042
B2Am189	Ireland	A. m. mellifera	Unprotected	0.005
B19G60	Ireland	A. m. mellifera	Unprotected	0.0052
F51MO96	Ireland	A. m. mellifera	Unprotected	0.006
B2Am193	Ireland	A. m. mellifera	Unprotected	0.006
PJC2B	Ireland	A. m. mellifera	Unprotected	0.0067
PD9B	Ireland	A. m. mellifera	Unprotected	0.0071
SK212A	Ireland	A. m. mellifera	Unprotected	0.0079
B29LH232	Ireland	A. m. mellifera	Unprotected	0.0086
B42G222	Ireland	A. m. mellifera	Unprotected	0.0087
B31LM195	Ireland	A. m. mellifera	Unprotected	0.009
F57OY123	Ireland	A. m. mellifera	Unprotected	0.0092
F5L13	Ireland	A. m. mellifera	Unprotected	0.0095
F8KE18	Ireland	A. m. mellifera	Unprotected	0.0095
B20MO121	Ireland	A. m. mellifera	Unprotected	0.0095
AMMGTA_012	Ireland	A. m. mellifera	Unprotected	0.0095
F37C59	Ireland	A. m. mellifera	Unprotected	0.0097
B28KE181	Ireland	A. m. mellifera	Unprotected	0.0105
F2L3	Ireland	A. m. mellifera	Unprotected	0.0112
B30D207	Ireland	A. m. mellifera	Unprotected	0.0112
F45G170	Ireland	A. m. mellifera	Unprotected	0.0116
B8G48	Ireland	A. m. mellifera	Unprotected	0.0118
B24RN131	Ireland	A. m. mellifera	Unprotected	0.012
B3WW211	Ireland	A. m. mellifera	Unprotected	0.0133
F53LH116	Ireland	A. m. mellifera	Unprotected	0.0147
MNH14A	Ireland	A. m. mellifera	Unprotected	0.0153
F20CE153	Ireland	A. m. mellifera	Unprotected	0.0161
MNH5A	Ireland	A. m. mellifera	Unprotected	0.0164
F16G145	Ireland	A. m. mellifera	Unprotected	0.0167
B19G109	Ireland	A. m. mellifera	Unprotected	0.017
B55Dy225	Ireland	A. m. mellifera	Unprotected	0.0172
B56SO224	Ireland	A. m. mellifera	Unprotected	0.0191
NL9A	Ireland	A. m. mellifera	Unprotected	0.0197
B7T230	Ireland	A. m. mellifera	Unprotected	0.0199
F8KE20	Ireland	A. m. mellifera	Unprotected	0.0201
F12R34	Ireland	A. m. mellifera	Unprotected	0.0202
B55Dy226	Ireland	A. m. mellifera	Unprotected	0.0205
F1T001	Ireland	A. m. mellifera	Unprotected	0.0221
B29LH233	Ireland	A. m. mellifera	Unprotected	0.0228
JH17A	Ireland	A. m. mellifera	Unprotected	0.0231
JLD3B	Ireland	A. m. mellifera	Unprotected	0.0232
F9D22	Ireland	A. m. mellifera	Unprotected	0.024
F32WX51	Ireland	A. m. mellifera	Unprotected	0.0256
B32OY198	Ireland	A. m. mellifera	Unprotected	0.0296
F56LS121	Ireland	A. m. mellifera	Unprotected	0.0316
F18G104	Ireland	A. m. mellifera	Unprotected	0.0317
W16CE13	Ireland	A. m. mellifera	Unprotected	0.0319
F52D115	Ireland	A. m. mellifera	Unprotected	0.0328
F55MN119	Ireland	A. m. mellifera	Unprotected	0.0335
W16DL3	Ireland	A. m. mellifera	Unprotected	0.0355
F54MN118	Ireland	A. m. mellifera	Unprotected	0.0571
B69Te216	Ireland	A. m. mellifera	Unprotected	0.0607
W16LM5	Ireland	A. m. mellifera	Unprotected	0.0654
B2Am191	Ireland	A. m. mellifera	Unprotected	0.0776
B9AH145	Ireland	A. m. mellifera	Unprotected	0.133
B68MN213	Ireland	A. m. mellifera	Unprotected	0.1332
B70CN234	Ireland	A. m. mellifera	Unprotected	0.2415
F21C44	Ireland	A. m. mellifera	Unprotected	0.2719
Mean				0.0211443
SD				0.0219038
2768	Netherlands	A. m. mellifera	Protected	0
2769	Netherlands	A. m. mellifera	Protected	0
2770	Netherlands	A. m. mellifera	Protected	0
2771	Netherlands	A. m. mellifera	Protected	0
2794	Netherlands	A. m. mellifera	Protected	0
2796	Netherlands	A. m. mellifera	Protected	0
2811	Netherlands	A. m. mellifera	Protected	0
2817	Netherlands	A. m. mellifera	Protected	0
2772	Netherlands	A. m. mellifera	Protected	0.0003
2815	Netherlands	A. m. mellifera	Protected	0.009
2812	Netherlands	A. m. mellifera	Protected	0.0093
2813	Netherlands	A. m. mellifera	Protected	0.0098
2814	Netherlands	A. m. mellifera	Protected	0.0474
2795	Netherlands	A. m. mellifera	Protected	0.0685
2816	Netherlands	A. m. mellifera	Protected	0.5511
Mean				0.04636
SD				0.141086
2781	Norway	A. m. mellifera	Protected	0
2782	Norway	A. m. mellifera	Protected	0
2783	Norway	A. m. mellifera	Protected	0
2784	Norway	A. m. mellifera	Protected	0
2785	Norway	A. m. mellifera	Protected	0
2799	Norway	A. m. mellifera	Protected	0
2800	Norway	A. m. mellifera	Protected	0
2801	Norway	A. m. mellifera	Protected	0
2802	Norway	A. m. mellifera	Protected	0
2803	Norway	A. m. mellifera	Protected	0
Mean				0
SD				0
AMMGTA_114	Scotland	A. m. mellifera	Protected	0
2777	Scotland	A. m. mellifera	Protected	0
2779	Scotland	A. m. mellifera	Protected	0
2780	Scotland	A. m. mellifera	Protected	0
2821	Scotland	A. m. mellifera	Protected	0
2822	Scotland	A. m. mellifera	Protected	0
2824	Scotland	A. m. mellifera	Protected	0
2825	Scotland	A. m. mellifera	Protected	0
2820	Scotland	A. m. mellifera	Protected	0.0058
2823	Scotland	A. m. mellifera	Protected	0.009
AMMGTA_049	Scotland	A. m. mellifera	Protected	0.0203
2778	Scotland	A. m. mellifera	Protected	0.035
Mean				0.00584167
SD				0.0110463
AMMGTA_023	Scotland	A. m. mellifera	Unprotected	0
AMMGTA_085	Scotland	A. m. mellifera	Unprotected	0
AMMGTA_091	Scotland	A. m. mellifera	Unprotected	0
AMMGTA_103	Scotland	A. m. mellifera	Unprotected	0
AMMGTA_200	Scotland	A. m. mellifera	Unprotected	0
AMMGTA_026	Scotland	A. m. mellifera	Unprotected	0.0091
AMMGTA_062	Scotland	A. m. mellifera	Unprotected	0.0095
AMMGTA_022	Scotland	A. m. mellifera	Unprotected	0.01
AMMGTA_105	Scotland	A. m. mellifera	Unprotected	0.0105
AMMGTA_090	Scotland	A. m. mellifera	Unprotected	0.0122
AMMGTA_088	Scotland	A. m. mellifera	Unprotected	0.0133
AMMGTA_061	Scotland	A. m. mellifera	Unprotected	0.0159
AMMGTA_066	Scotland	A. m. mellifera	Unprotected	0.017
AMMGTA_104	Scotland	A. m. mellifera	Unprotected	0.0184
AMMGTA_119	Scotland	A. m. mellifera	Unprotected	0.0189
AMMGTA_029	Scotland	A. m. mellifera	Unprotected	0.0196
AMMGTA_016	Scotland	A. m. mellifera	Unprotected	0.0208
AMMGTA_102	Scotland	A. m. mellifera	Unprotected	0.0211
AMMGTA_011	Scotland	A. m. mellifera	Unprotected	0.0215
AMMGTA_106	Scotland	A. m. mellifera	Unprotected	0.0234
AMMGTA_065	Scotland	A. m. mellifera	Unprotected	0.0239
AMMGTA_107	Scotland	A. m. mellifera	Unprotected	0.0244
AMMGTA_086	Scotland	A. m. mellifera	Unprotected	0.0278
AMMGTA_089	Scotland	A. m. mellifera	Unprotected	0.0319
AMMGTA_047	Scotland	A. m. mellifera	Unprotected	0.032
AMMGTA_070	Scotland	A. m. mellifera	Unprotected	0.0351
AMMGTA_024	Scotland	A. m. mellifera	Unprotected	0.0386
AMMGTA_118	Scotland	A. m. mellifera	Unprotected	0.0416
AMMGTA_071	Scotland	A. m. mellifera	Unprotected	0.044
AMMGTA_101	Scotland	A. m. mellifera	Unprotected	0.044
AMMGTA_067	Scotland	A. m. mellifera	Unprotected	0.0471
AMMGTA_019	Scotland	A. m. mellifera	Unprotected	0.0548
AMMGTA_087	Scotland	A. m. mellifera	Unprotected	0.0579
AMMGTA_014	Scotland	A. m. mellifera	Unprotected	0.0615
AMMGTA_108	Scotland	A. m. mellifera	Unprotected	0.0625
AMMGTA_069	Scotland	A. m. mellifera	Unprotected	0.0634
AMMGTA_020	Scotland	A. m. mellifera	Unprotected	0.0675
AMMGTA_028	Scotland	A. m. mellifera	Unprotected	0.0696
AMMGTA_068	Scotland	A. m. mellifera	Unprotected	0.0722
AMMGTA_025	Scotland	A. m. mellifera	Unprotected	0.0795
AMMGTA_021	Scotland	A. m. mellifera	Unprotected	0.0801
AMMGTA_117	Scotland	A. m. mellifera	Unprotected	0.0828
AMMGTA_027	Scotland	A. m. mellifera	Unprotected	0.1556
AMMGTA_017	Scotland	A. m. mellifera	Unprotected	0.1841
AMMGTA_083	Scotland	A. m. mellifera	Unprotected	0.1913
AMMGTA_063	Scotland	A. m. mellifera	Unprotected	0.2618
AMMGTA_081	Scotland	A. m. mellifera	Unprotected	0.2686
AMMGTA_015	Scotland	A. m. mellifera	Unprotected	0.3326
AMMGTA_018	Scotland	A. m. mellifera	Unprotected	0.3506
AMMGTA_092	Scotland	A. m. mellifera	Unprotected	0.5354
AMMGTA_058	Scotland	A. m. mellifera	Unprotected	0.6023
AMMGTA_064	Scotland	A. m. mellifera	Unprotected	0.6688
AMMGTA_044	Scotland	A. m. mellifera	Unprotected	0.836
AMMGTA_084	Scotland	A. m. mellifera	Unprotected	0.9129
AMMGTA_082	Scotland	A. m. mellifera	Unprotected	0.9656
Mean				0.139073
SD				0.237173
M26	Switzerland	A. m. mellifera	Protected	0.062
2773	Switzerland	A. m. mellifera	Protected	0.0625
2776	Switzerland	A. m. mellifera	Protected	0.0685
2798	Switzerland	A. m. mellifera	Protected	0.0705
S41	Switzerland	A. m. mellifera	Protected	0.1016
S32	Switzerland	A. m. mellifera	Protected	0.1042
S35	Switzerland	A. m. mellifera	Protected	0.1063
2775	Switzerland	A. m. mellifera	Protected	0.1246
S42	Switzerland	A. m. mellifera	Protected	0.129
M5	Switzerland	A. m. mellifera	Protected	0.135
S38	Switzerland	A. m. mellifera	Protected	0.1351
2774	Switzerland	A. m. mellifera	Protected	0.1391
M8	Switzerland	A. m. mellifera	Protected	0.1454
S36	Switzerland	A. m. mellifera	Protected	0.1463
M2	Switzerland	A. m. mellifera	Protected	0.1518
M4	Switzerland	A. m. mellifera	Protected	0.1623
S30	Switzerland	A. m. mellifera	Protected	0.1626
S39	Switzerland	A. m. mellifera	Protected	0.1726
2797	Switzerland	A. m. mellifera	Protected	0.183
M3	Switzerland	A. m. mellifera	Protected	0.1889
M1	Switzerland	A. m. mellifera	Protected	0.2008
M10	Switzerland	A. m. mellifera	Protected	0.273
S37	Switzerland	A. m. mellifera	Protected	0.3768
M13	Switzerland	A. m. mellifera	Protected	0.4095
S40	Switzerland	A. m. mellifera	Protected	0.633
M18	Switzerland	A. m. mellifera	Protected	0.7494
Mean				0.199762
SD				0.167869
M25	Switzerland	A. m. mellifera	Unprotected	0.0769
M23	Switzerland	A. m. mellifera	Unprotected	0.1345
M24	Switzerland	A. m. mellifera	Unprotected	0.1463
S34	Switzerland	A. m. mellifera	Unprotected	0.157
M6	Switzerland	A. m. mellifera	Unprotected	0.1782
S31	Switzerland	A. m. mellifera	Unprotected	0.1817
M7	Switzerland	A. m. mellifera	Unprotected	0.1853
S33	Switzerland	A. m. mellifera	Unprotected	0.2625
M11	Switzerland	A. m. mellifera	Unprotected	0.2804
M9	Switzerland	A. m. mellifera	Unprotected	0.3298
M12	Switzerland	A. m. mellifera	Unprotected	0.3549
M15	Switzerland	A. m. mellifera	Unprotected	0.5661
M20	Switzerland	A. m. mellifera	Unprotected	0.79
Mean				0.280277
SD				0.198907
AMMGTA_099	Wales	A. m. mellifera	Unprotected	0.1955
AMMGTA_098	Wales	A. m. mellifera	Unprotected	0.4218
AMMGTA_100	Wales	A. m. mellifera	Unprotected	0.7242
Mean				0.447167
SD				0.265261
2731	Croatia	A. m. carnica		0.9775
2732	Croatia	A. m. carnica		0.9958
2721	Croatia	A. m. carnica		1
2722	Croatia	A. m. carnica		1
2723	Croatia	A. m. carnica		1
2724	Croatia	A. m. carnica		1
2725	Croatia	A. m. carnica		1
2726	Croatia	A. m. carnica		1
2730	Croatia	A. m. carnica		1
2733	Croatia	A. m. carnica		1
2734	Croatia	A. m. carnica		1
Mean				0.997573
SD				0.00677556
AMMGTA_201	Scotland	A. m. carnica		0.97
AMMGTA_116	Scotland	A. m. carnica		0.9737
Mean				0.97185
SD				0.0026163
2736	Serbia	A. m. carnica		0.969
2735	Serbia	A. m. carnica		1
2738	Serbia	A. m. carnica		1
2739	Serbia	A. m. carnica		1
2740	Serbia	A. m. carnica		1
2741	Serbia	A. m. carnica		1
2742	Serbia	A. m. carnica		1
2743	Serbia	A. m. carnica		1
Mean				0.996125
SD				0.0109602
M16	Switzerland	A. m. carnica		0.1099
M14	Switzerland	A. m. carnica		0.5575
M17	Switzerland	A. m. carnica		0.7034
M19	Switzerland	A. m. carnica		0.865
M28	Switzerland	A. m. carnica		0.9079
M22	Switzerland	A. m. carnica		0.9188
M21	Switzerland	A. m. carnica		0.9394
M27	Switzerland	A. m. carnica		1
Mean				0.750238
SD				0.296161
2688	Italy	A. m. ligustica		0.9944
2685	Italy	A. m. ligustica		0.9987
2680	Italy	A. m. ligustica		1
2681	Italy	A. m. ligustica		1
2682	Italy	A. m. ligustica		1
2683	Italy	A. m. ligustica		1
2684	Italy	A. m. ligustica		1
2686	Italy	A. m. ligustica		1
2687	Italy	A. m. ligustica		1
2689	Italy	A. m. ligustica		1
2690	Italy	A. m. ligustica		1
2691	Italy	A. m. ligustica		1
2692	Italy	A. m. ligustica		1
2693	Italy	A. m. ligustica		1
2694	Italy	A. m. ligustica		1
2695	Italy	A. m. ligustica		1
2696	Italy	A. m. ligustica		1
Mean				0.999594
SD				0.00137499
AMMGTA_115	Scotland	Buckfast		0.8116
M34	Switzerland	Buckfast		0.7478
M35	Switzerland	Buckfast		0.7571
M36	Switzerland	Buckfast		0.8302
M33	Switzerland	Buckfast		0.8813
Mean				0.8056
SD				0.0549198

[truncated: 4 more sheets: TableS10, TableS11, TableS12, TableS13]
